# Supplementary material for: Lipoprotein proteome profile: novel insight into hyperlipidemia
Source: Clin Transl Med. 2021 Apr 8;11(4):e361. doi: 10.1002/ctm2.361 (PMC8032137; doi:10.1002/ctm2.361)
Supplement: Supplementary file 2 — SUPPORTING INFORMATION [file CTM2-11-e361-s006.xlsx]

## Sheet: Sorted alphabetically
	Master compendium of HDL associated proteins identified using modern proteomic strategies
	(arranged alphabetically by recommended protein name, proteins in red appeared in at least 3 different MS studies or had independent biochemical evidence of HDL residence)
NO	Recommended protein name	Alternative names	Abbrev.	Acc. #	Karlsson (1)	Heller (2)	Hortin (3)	Rezaee (4)	Vaisar (5)	Davidson (6)	Gordon (7)	Alwaili (8)	Watanabe (9)	Holzer (10)	Holzer (11)	Weichhart (12)	Mange (13)	Gordon (14)	Sreckovic (15)	Riwanto (16)	Shao (17)	Zhang (18)	Collier (19)	melchior (20)	Gordon (21)	Gourgari(22)	Holzer (23)	Mathew (24)	Oberbach(25)	Rao(26)	Trieb (27)	Swertgeg (28)	Singh (29)	Furtado (30)	Hits	Likely*	Reference for HDL interaction	Link to paper
1	14-3-3 protein zeta/delta	protein kinase C inhibitor protein 1	YWHAZ	P63104													1																		1	0
2	26S proteasome non-ATPase regulatory subunit 2	26S proteasome regulatory subunit RPN1, 26S proteasome regulatory subunit S2, 26S proteasome subunit p97, protein 55.11, tumor necrosis factor type1 receptor-associated protein 2	PSMD2	Q13200													1																		1	0
3	actin, cytoplasmic 2	gamma-actin	ACTG1	P63261													1																		1	0
4	adipocyte plasma membrane-associated protein	protein BSCv	APMAP	Q9HDC9											1					1															2	0
5	afamin	alpha-albumin	AFM	P43652								1	1				1	1				1			1	1				1		1			9	1
6	albumin		ALB	P02768		1		1	1	1			1	1	1	1	1	1	1	1	1	1	1		1	1	1	1	1		1	1	1		23	1
7	alpha-1-acid glycoprotein 1	orosomucoid-1	ORM1	P02763								1	1		1	1	1		1		1										1	1		1	10	1
8	alpha-1-acid glycoprotein 2	orosomucoid-2	ORM2	P19652		1			1			1	1			1	1			1	1		1	1					1	1		1	1	1	15	1
9	alpha-1-antichymotrypsin	cell growth inhibiting gene 24/25 protein, serpin A3	SERPINA3	P01011							1	1			1		1	1		1			1		1			1		1		1	1		12	1
10	alpha-1-antitrypsin	alpha-1 protease inhibitor, alpha-1-antiprotease, serpin A1	SERPINA1	P01009	1	1	1		1	1	1	1		1	1		1	1	1	1	1		1	1	1		1	1	1	1	1	1	1	1	25	1	FASEB J. 2009 Sep;23(9):3129-39.	http://www.fasebj.org/content/23/9/3129.long
11	alpha-1B-glycoprotein	alpha-1-B glycoprotein	A1BG	P04217			1	1	1			1	1		1	1	1	1					1		1	1		1		1		1	1		16	1
12	alpha-2-antiplasmin	alpha-2-plasmin inhibitor, serpin F2	SERPINF2	P08697					1		1		1				1	1		1		1			1	1			1	1		1			12	1
13	alpha-2-HS-glycoprotein	alpha-2-Z-globulin, Ba-alpha-2-glycoprotein, fetuin-A	AHSG	P02765		1			1		1	1	1		1	1	1	1	1	1	1	1	1		1	1	1	1		1	1	1			21	1
14	alpha-2-macroglobulin	C3 and PZP-like alpha-2-macroglobulin domain-containing protein 5	A2M	P01023							1		1		1		1	1		1			1		1	1		1	1	1		1	1	1	15	1
15	alpha-actinin-4	F-actin cross-linking protein, non-muscle alpha-actinin 4	ACTN4	O43707													1																		1	0
16	alpha-amylase 1		AMY1A	P04745	1												1																		2	0
17	aminopeptidase N		ANPEP	P15144								1								1															2	0
18	angiotensinogen	serpin A8	AGT	P01019		1			1			1					1	1		1	1		1		1	1			1	1		1	1	1	15	1
19	anthrax toxin receptor 1	tumor endothelial marker 8	ANTXR1	Q9H6X2																1															1	0
20	anthrax toxin receptor 2	capillary morphogenesis gene 2 protein	ANTXR2	P58335																1															1	0
21	antithrombin-III	serpin C1	SERPINC1	P01008							1	1	1			1	1	1		1			1		1	1			1	1		1	1		14	1
22	apolipoprotein A-I		APOA1	P02647	1	1	1	1	1	1	1	1	1	1	1	1	1	1	1	1	1	1	1	1	1	1	1	1	1	1	1	1	1	1	30	1
23	apolipoprotein A-II		APOA2	P02652	1	1		1	1	1	1	1	1	1	1	1	1	1	1	1	1	1	1	1	1		1	1	1	1	1	1	1	1	28	1
24	apolipoprotein A-IV		APOA4	P06727	1	1	1	1	1	1	1	1	1	1	1	1	1	1	1	1	1	1	1	1	1	1	1	1	1	1	1		1	1	29	1
25	apolipoprotein A-V	regeneration-associated protein 3	APOA5	Q6Q788																1									1			1			3	1	Clin Chem. 2006 Mar;52(3):514-7.	http://www.clinchem.org/content/52/3/514.long
26	apolipoprotein B		APOB	P04114		1			1	1	1		1	1	1	1	1	1	1	1	1		1	1	1	1		1	1	1	1	1	1	1	24	1
27	apolipoprotein C-I		APOC1	P02654	1	1			1	1	1	1	1	1	1	1	1	1	1	1	1		1	1	1	1	1	1	1	1	1	1	1	1	27	1
28	apolipoprotein C-II		APOC2	P02655	1	1		1	1	1		1	1	1	1	1	1	1	1	1	1		1	1	1	1	1	1	1	1	1	1		1	26	1
29	apolipoprotein C-III		APOC3	P02656	1	1	1	1	1	1	1	1	1	1	1	1	1	1	1	1	1	1	1	1	1		1	1	1	1	1	1	1	1	29	1
30	apolipoprotein C-IV		APOC4	P55056					1	1		1		1	1		1		1	1	1				1		1		1		1		1		14	1
31	apolipoprotein D		APOD	P05090		1		1	1	1		1	1	1	1	1	1	1	1	1	1		1	1	1		1	1	1	1	1	1	1	1	25	1
32	apolipoprotein E		APOE	P02649	1	1		1	1	1	1	1	1	1	1	1	1	1	1	1	1	1	1	1	1	1	1	1	1	1	1	1	1	1	29	1
33	apolipoprotein F	lipid transfer inhibitor protein	APOF	Q13790		1			1	1		1	1		1	1		1	1	1	1		1	1	1		1		1		1	1			18	1
34	apolipoprotein H	β-2-glycoprotein 1	APOH	P02749					1		1	1	1		1	1	1	1	1	1	1		1	1	1	1		1		1		1		1	19	1
35	apolipoprotein J	clustrin	CLU	P10909		1		1	1	1	1	1	1		1	1	1	1		1	1		1	1	1	1	1	1	1	1	1	1	1	1	25	1
36	apolipoprotein M	protein G3A	APOM	O95445	1			1	1	1	1	1	1	1	1	1	1	1	1	1	1		1	1	1	1	1	1	1	1	1	1	1	1	27	1
37	apolipoprotein O	protein FAM121B	APOO	Q9BUR5																															0	1	J Biol Chem. 2006 Nov 24;281(47):36289-302	http://www.jlr.org/content/53/9/1952.full.pdf+html	Plasma apolipoprotein O level increased in the patients with acute coronary syndrome
38	apolipoprotein(a)		LPA	P08519		1				1				1		1	1			1	1								1		1	1			10	1
39	apolipoprotien L1	apolipoprotein L	APOL1	O14791	1	1	1	1	1	1	1	1	1	1	1	1	1	1	1	1	1		1	1	1	1	1	1	1	1	1	1	1	1	29	1
40	beta-2-microglobulin		B2M	P61769								1					1				1		1						1						5	1
41	bifunctional proten NCOAT	meningioma-expressed antigen 5	MGEA5	O60502				1																											1	0
42	BPI fold-containing family B member 1	long palate, lung and nasal epithelium carcinoma-associated protein 1, Von Ebner minor salivary gland protein	BPIFB1	Q8TDL5																1									1						2	0
43	C4b-binding protein alpha chain	proline-rich protein	C4BPA	P04003													1	1		1	1			1	1							1		1	8	1	Biochemistry. 1994 Mar 1;33(8):1988-93	http://pubs.acs.org/doi/pdf/10.1021/bi00174a003
44	carbonic anhydrase 6	carbonate dehydratase VI, carbonic anhydrase Vi, salivary carbonic anhydrase, secreted carbonic anhydrase	CA6	P23280																1															1	0
45	carboxypeptidase B2	Carboxypeptidase U	CPB2	Q96IY4														1					1			1						1			4	1
46	carboxypeptidase N	anaphylatoxin inactivator, arginine carboxypeptidase, carboxypeptidase N polypeptide 1, carboxypeptidase N small subunit, kininase-1, lysine carboxypeptidase, plasma carboxypeptidase B, serum carboxypeptidase N	CPN	P15169									1					1				1													3	1
47	Carboxypeptidase N subunit 2		CpN2	Q9DBB9																		1	1							1		1			4	1
48	catenin alpha-2	alpha N-catenin, alpha catenin-related protein, cadherin-associated protein-related	CTNA2	P26232										1																					1	0
49	cathelicidin antimicrobial peptide	18 kDa cationic antimicrobial protein	CAMP	P49913								1								1	1				1				1		1				6	1
50	ceruloplasmin	ferroxidase	CP	P00450				1								1	1	1				1	1		1	1				1		1		1	11	1
51	cholesteryl ester transfer protein	lipid transfer protein I	CETP	P11597				1	1								1			1	1			1					1				1		8	1
52	Cip1-interacting zinc finger protein	ZNF356, CDKN1A-interacting zinc finger protein 1, nuclear protein NP94	CIZ1	Q9ULV3				1																											1	0
53	coagulation factor V	activated protein C cofactor, proaccelerin, labile factor	F5	P12259					1															1		1							1		4	1
54	coagulation factor X	Stuart factor	FA10	P00742														1				1													2	0
55	coagulation factor XII	Hageman factor	F12	P00748									1					1								1				1		1			5	1
56	complement C1q subcomponent subunit B		C1QB	P02746							1							1						1		1						1		1	6	1
57	complement C1q subcomponent subunit C		C1QC	P02747							1							1						1								1		1	5	1
58	complement C1r	complement component 1 subcomponent r	C1R	P00736									1					1						1		1				1		1	1	1	8	1
59	complement C1s subcomponent	C1 esterase, complement component 1 subcomponent s	C1S	P09871							1	1	1					1							1	1				1		1	1		9	1
60	complement C2	C3/C5 convertase	C2	P06681							1		1					1							1					1		1			6	1
61	complement C3	PZP-like alpha-2-macroglobulin domain-containing protein 1	C3	P01024				1	1		1	1		1	1	1	1	1		1	1	1	1	1	1	1	1	1	1	1	1	1	1	1	24	1
62	complement C4-A	PZP-like alpha-2-macroglobulin domain-containing protein 2	C4A	P0C0L4					1							1					1		1	1	1	1		1	1		1	1		1	12	1
63	complement C4-B	PZP-like alpha-2-macroglobulin domain-containing protein 3, basic complement C4	C4B	P0C0L5					1		1	1	1		1		1	1		1	1	1	1		1			1		1		1	1	1	17	1
64	complement C5	C3 and PZP-like alpha-2-macroglobulin domain-containing protein 4	C5	P01031							1							1				1	1			1			1	1		1			8	1
65	complement C6		CO6	P13671														1																	1	0
66	complement C7		CO7	P10643														1																	1	0
67	complement C8-alpha	complement component 8 subunit alpha	C8A	P07357														1				1				1						1			4	1
68	complement C8-beta	complement component 8 subunit beta	C8B	P07358									1					1				1				1				1		1			6	1
69	Complement C8G		C8G	Q8VCG4																		1				1				1		1			4	1
70	complement C9	complement component C9 precursor	C9	P02748					1				1				1	1		1					1	1			1			1			9	1
71	complement factor B	C3/C5 convertase, glycine-rich beta glycoprotein, PBF2, properdin factor B	CFB	P00751							1	1	1				1	1				1			1	1				1		1			10	1
72	complement factor D	adipsin, C3 convertase activator, properdin factor D	CFAD	P00746												1	1				1														3	1
73	complement factor H	H factor 1	CFH	P08603				1					1		1		1	1				1	1		1	1				1		1	1	1	13	1
74	complement factor I	C3B/C4B inactivator	CFI	P05156													1	1				1				1				1		1	1		7	1
75	C-reactive protein		CRP	P02741				1																											1	0
76	C-type lectin domain family 3 member A	C-type lectin superfamily member 1, cartilage-derived C-type lectin	CLEC3A	O75596				1																											1	0
77	cystatin-C	cystatin-3, gamma trace, neuroendocrine basic polypeptide, post-gamma-globulin	CYTC	P01034										1			1				1														3	1
78	dermcidin	dermcidin	DCD	P81605													1			1			1						1						4	1
79	desmocollin-1	cadherin family member-1, desmosomal glycoprotein 2/3	DSC1	Q08554				1																											1	0
80	desmoplakin	250/210 kDa paraneoplastic pemphigus antigen	DSP	P15924																1															1	0
81	DOCK9 protein		DOCK9	A6H8Z6																1															1	0
82	dynein heavy chain 2, axonemal	axonemal beta dynein heavy chain 2, ciliary dynein heavy chain 2, dynein heavy chain domain-containing protein 3	DNAH2	Q9P225													1																		1	0
83	endosialin	tumor endothelial marker 1	CD248	Q9HCU0																1															1	0
84	Epidermal GF-R		EGFR	Q01279																		1													1
85	erythrocyte band 7 integral membrane protein	protein 7.2b, stomatin	STOM	P27105													1																		1	0
86	extracellular matrix protein 1	Secretory component p85	ECM1	Q16610														1																	1	0
87	fermitin family homolog 3	kindlin-3, MIG2-like protein, Unc-112-rrelated protein 2	FERMT3	Q86UX7													1																		1	0
88	fibrinogen alpha chain		FGA	P02671	1		1		1	1	1	1	1		1		1	1			1		1	1		1		1				1	1	1	18	1	Blood. 2000;95: 198-204	http://bloodjournal.hematologylibrary.org/content/95/1/198.full.pdf
89	fibrinogen beta chain		FGB	P02675	1		1										1	1			1			1		1		1				1	1	1	11	1
90	fibrinogen gamma chain		FGG	P02679									1				1	1						1		1		1				1	1	1	9	1
91	fibronectin	cold-insoluble globulin	FN1	P02751								1	1				1	1				1	1	1	1	1				1		1	1	1	13	1
92	fibulin-1		FBLN1	P23142														1																	1	0
93	ficolin-3	collagen/fibrinogen domain-containing lectin 3 p35, harkata antigen	FCN3	O75636							1							1																	2	0
94	filamin-A	Actin-binding protein 280, Alpha-filamin, Endothelial actin-binding protein, Filamin-1, Non-muscle filamin	FLNA	P21333													1																		1	0
95	galectin-7	LEG-7, PIG1, LGALS7B, HKL-14,PI7,p53-induced gene 1 protein	LGALS7	P47929		1																													1	0
96	gelsolin	AGEL, actin-depolymerizing factor	GSN	P06396								1	1				1	1							1	1		1				1			8	1
97	growth arrest-specific protein 6	AXL receptor tyrosine kinase ligand	GAS6	Q14393				1																											1	0
98	growth-inhibiting protein 12		GIG12	Q5DSM0										1																					1	0
99	GTP-binding protein SAR1a	COPII-associated small GTPase	SAR1A	Q9NR31																1															1	0
100	haptoglobin	haptoglobin	HP	P00738				1						1	1	1	1	1		1	1		1		1	1		1	1	1	1	1	1	1	18	1	Biochemistry. 1994 Mar 1;33(8):1988-93	http://pubs.acs.org/doi/pdf/10.1021/bi00174a003
101	haptoglobin related protein		HPR	P00739		1		1	1	1	1	1	1			1	1	1		1	1		1		1	1		1	1	1	1	1	1	1	22	1		http://www.sciencemag.org/content/268/5208/284.long
102	hemoglobin subunit alpha	alpha-globin, hemoglobin alpha chain	HBA1	P69905								1	1		1	1	1		1	1		1	1		1	1			1	1		1	1		15	1
103	hemoglobin subunit beta	beta-globin, hemoglobin beta chain	HBB	P68871								1	1		1	1			1	1			1		1	1				1		1			11	1
104	hemopexin	beta-1B-glycoprotein	HPX	P02790					1		1	1	1		1	1	1	1				1	1	1	1	1		1		1	1	1	1	1	19	1
105	heparin cofactor 2	protease inhibitor leuserpin-2	SERPIND1	P05546							1	1	1				1	1		1					1					1		1			9	1
106	histidine-rich glycoprotein	histidine-proline-rich glycoprotein	HRG	P04196									1				1	1					1		1					1		1		1	8	1
107	Histocompatibility antigen,Q10 α chain		Hla-B	P01898																		1													1
108	histone H2A	histone H2A/p	HIST1H2AG	P0C0S8					1																										1	0
109	HLA-A protein (fragment)		HLA-A	Q29946				1												1															2	0
110	hornerin		HRNR	Q86YZ3																1															1	0
111	hyaluronan BP 2	Factor VII-activating protease, hepatocyte growth factor activator-like protein, plasma hyaluronan-binding protein	HABP2	Q14520									1				1																		2	0
112	Ig alpha-1 chain C region		IGHA1	P01876											1		1	1			1		1	1	1	1	1	1	1	1	1	1			14	1
113	Ig alpha-2 chain C region		IGHA2	P01877																	1		1					1	1	1		1			6	1
114	Ig delta chain C region		IGHD	P01880														1																	1	0
115	Ig gamma-1 chain C region		IGHG1	P01857												1	1	1	1		1	1	1		1		1	1	1	1	1	1	1		15	1
116	Ig gamma-2 chain C region		IGHG2	P01859													1	1					1	1				1		1	1	1			8	1
117	Ig gamma-3 chain C region	heavy chain disease protein	IGHG3	P01860														1					1					1		1	1	1			6	1
118	Ig gamma-4 chain C region		IGHG4	P01861														1								1		1		1		1	1		6	1
119	Ig heavy chain V-III region BRO		HV305	P01766														1																	1	0
120	Ig heavy chain V-III region TIL		HV304	P01765														1																	1	0
121	Ig kappa chain C region		IGKC	P01834											1		1	1		1	1		1		1	1	1	1	1		1	1	1		14	1
122	Ig kappa chain V-I region AG		KV101	P01593													1																		1	0
123	Ig kappa chain V-III region SIE		KV302	P01620														1																	1	0
124	Ig kappa chain V-III region VG (Fragment)		KV309	P04433											1		1																		2	0
125	Ig kappa chain V-IV region B17		KV404	P06314													1																		1	0
126	Ig lambda chain V-I region HA		LV102	P01700													1	1																	2	0
127	Ig lambda chain V-III region LOI		LV302	P80748													1	1																	2	0
128	Ig lambda-1 chain C regions		IGLC1	P01842											1		1	1					1				1					1			6	1
129	Ig lambda-2 chain C regions		IGLC2	P0CG05																	1		1			1					1		1		5	1
130	Ig mu chain C region		IGHM	P01871													1	1			1		1		1	1			1	1		1	1		10	1
131	IGH@ protein		IGH@	Q6GMX6																1															1	0
132	IGK@		IGK@	Q6PIL8																1															1	0
133	immunoglobulin J chain		IGJ	P01591														1																	1	0
134	Immunoglobulin kappa variable 3-20		IGKV3-20	P01619																					1	1						1			3	1
135	immunoglobulin lambda-like polypeptide 5	G lambda-1, Germline immunoglobulin lambda 1	IGLL5	B9A064																	1					1				1		1			4	1
136	inositol monophosphatase 3	Golgi 3-prime phosphoadenosine 5-prime phsphat 3-prime phosphatase, inositol monophosphatase domain-containing protein 1, inosito-1(or 4)-monophospatase 3, myo-inositol monophosphatase A3	IMPAD1	Q9NX62																1															1	0
137	insulin like growth factor binding protein complex acid	acid libile subunit	ALS	P35858														1																	1	0
138	insulin-like growth factor-binding protein 1	placental protein 12	IGFBP1	P08833							1																								1	0
139	insulinoma-associated protein 1	zinc finger protein IA-1	INSM1	Q01101				1																											1	0
140	integrin alpha-2	CD49 antigen-like family member B, collagen receptor, platelet membrane glycoprotein Ia, VLA-2 subunit alpha, CD_antigen=CD49b	ITGA2	P17301																1			1												2	0
141	integrin alpha-IIb	GPalpha IIb, platelet membrane glycoprotein IIb, CD_antigen=CD41	ITGA2B	P08514													1			1			1												3	1
142	integrin beta-1	fibronectin receptor subunit beta, glycoprotein Iia	ITGB1	P05556																1															1	0
143	integrin beta-3	platelet membrane glycoprotein IIIa	ITGB3	P05106													1			1															2	0
144	inter alpha trypsin inhibitor 1	inter-alpha-trypsin inhibitor complex component III, serum-derived hyaluronan-associated protein	ITIH1	P19827							1		1					1				1	1		1			1		1		1			9	1
145	inter alpha trypsin inhibitor 2	Inter-alpha-trypsin inhibitor complex component II, serum-derived hyaluronan-associated protein	ITIH2	P19823	1		1				1	1	1				1	1				1	1		1	1				1		1	1		14	1
146	inter alpha trypsin inhibitor 3	Serum-derived hyaluronan-associated protein	ITIH3	Q06033							1							1				1								1		1			5	1
147	inter alpha trypsin inhibitor 4	Inter-alpha-trypsin inhibitor family heavy chain-related protein; plasma kallikrein sensitive glycoprotein 120	ITIH4	Q14624			1		1		1	1	1				1	1		1		1	1	1	1	1			1	1		1	1		17	1
148	isocitrate dehydrogenase [NAD] subunit alpha mitochondrial	Isocitric dehydrogenase subunit alpha	IDH3A	P50213		1																													1	0
149	junction plakoglobin	catenin gamma, desmoplakin III, desmoplakin-3	JUP	P14923																1															1	0
150	kallistatin	kallikrein inhibitor, peptidase inhibitor 4, serpin A4	SERPINA4	P29622							1						1	1				1			1							1			6	1
151	keratin, type I cytoskeletal 10	cytokeratin-10, keratin-10	KRT10	P13645													1																		1	0
152	keratin, type I cytoskeletal 9	cytokeratin-9, keratin-9	KRT9	P35527													1																		1	0
153	keratin, type II cytoskeletal 1	67 kDa cytokeratin, cytokeratin-1, hair alpha protein, keratin-1, type-II keratin Kb1	KRT1	P04264													1																		1	0
154	keratin, type II cytoskeletal 2 epidermal	cytokeratin-2e, epithelial keratin-2e, keratin- epidermis, keratin-2e, type II keratin Kb2	KRT2	P35908													1																		1	0
155	keratin, type II cytoskeletal 6A	cytokeratin-6A, cytokeratin-6D, keratin-6A, type II keratin Kb6	KRT6A	P02538													1																		1	0
156	kininogen-1	alpha-2-thiol proteinase inhibitor, Fitzegerald factor, high molecular weight kinninogen	KNG1	P01042					1		1		1		1		1	1				1	1	1	1					1		1	1	1	14	1
157	latent-transforming growth factor beta-binding protein 1	transforming growth factor beta-1-binding protein 1	LTBP1	Q14766				1																											1	0
158	latent-transforming growth factor beta-binding protein 2		LTBP2	Q14767				1																											1	0
159	lecithin:cholesterol acyltransferase	phospholipid-sterol acyltransferase, phospholipid-cholesterol acyltransferase	LCAT	P04180					1			1				1	1			1	1						1		1			1	1		10	1
160	leucine-rich alpha-2-glycoprotein		LRG1	P02750								1					1															1			3	1
161	Leukemia inhibitory factor receptor		Lifr	P42703																		1													1
162	lipopolysaccaride binding protein		LBP	P18428	1		1											1		1												1			5	1	J Exp Med. 1994 Sep 1;180(3):1025-35	http://jem.rupress.org/content/180/3/1025.full.pdf
163	lipoprotein lipase		LPL	P06858				1																											1	0
164	lumican	keratin sulfate proteoglycan lumican	LUM	P51884							1	1						1							1	1				1		1			7	1
165	lysozyme C	1,4-beta-N-acetylmuramidase	LYSC	P61626										1			1																		2	0
166	macrophage colony-stimulating factor 1	lanimostim	CSF1	P09603				1																											1	0
167	MORC family CW-type zinc finger protein 3	Zinc finger CW-type coiled-coil domain protein 3	MORC3	Q14149																1															1	0
168	multimerin-2	EMILIN-3, elastin microfibril interface located protein 3, endoglyx-1 p125/p140 subunit	MMRN2	Q9H8L6																1									1						2	0
169	Murinoglobulin-1		Mug1	P28665																		1													1
170	myosin-9	Cellular myosin heavy chain, type A, Myosin heavy chain 9, Myosin heavy chain, non-muscle Iia, Non-muscle myosin heavy chain A, Non-muscle myosin heavy chain Iia	MYH9	P35579													1																		1	0
171	n-acetylmuramoyl-L-alanine amidase	peptidoglycan recognition protein 2, peptidoglycan recognition protein long	PGLYRP2	Q96PD5								1					1	1							1	1				1		1			7	1
172	nesprin- 2	Nuclear envelope spectrin repeat protein 2	SYNE2	Q8WXH0														1																	1	0
173	neurogenic locus notch homolog protein 1	translocation-associated notch protein TAN-1	NOTCH1	P46531				1																											1	0
174	neutrophil defensin 3	defensin alpha 3, HNP-3	DEF3	P59666										1																					1	0
175	paraoxonase 1	aromatic esterase 1, K-45, serum aryldalkylphosphatase 1	PON1	P27169		1		1	1	1	1	1	1	1	1	1	1	1	1	1	1	1	1	1	1	1	1	1	1	1	1	1	1	1	28	1
176	paraoxonase 3		PON3	Q15166					1	1		1				1				1	1		1		1		1		1		1		1		12	1
177	phosholipid transfer protein	lipid transfer protein II	PLTP	P55058					1	1		1				1	1			1	1		1	1	1			1	1		1	1	1		15	1
178	phosphatidylinositol-glycan-specific phospholipase D	glycoprotein phospholipase D, glucosyl-phosphatidylinositol-specific phospholipase D	GPLD1	P80108								1						1		1		1		1	1				1			1	1		9	1
179	pigment epithelium-derived factor	cell proliferation-inducing gene 35 protein, EPC1, serpin F1	SERPINF1	P36955					1		1	1			1	1	1	1			1				1	1						1			11	1
180	plasma kallikrein	Fletcher factor, kininogen	KLKB1	P03952				1					1					1					1		1	1				1		1			8	1
181	plasma protease C1 inhibitor	serpin G1, C1NH	SERPING1	P05155				1			1		1		1		1	1		1		1							1	1		1			11	1
182	plasma serine proteinase inhibitor	acrosomal serine protease inhibitor, plasminogen activator inhibitor 3, protein C inhibitor	SERPINA5	P05154									1																						1	0
183	plasminogen		PLG	P00747					1						1			1					1	1	1	1				1		1		1	10	1
184	plastin-2	L-plastin, LC64P, lymphocyte cytosolic protein 1	LCP1	P13796													1																		1	0
185	platelet activating factor aryl hydrolase	lissencephaly-1 protein, PAF acetylhydrolase 45 kDa subunit, PAF-AH alpha	PAFAH1B1	P43034						1				1						1															3	1	J Biol Chem. 1987 Mar 25;262(9):4215-22	http://www.jbc.org/content/262/9/4215.long
186	platelet basic protein	C-X-C motif chemokine 7, leukocyte-derived growth factor, small-indicuble cytokine B7	PPBP	P02775						1					1	1	1			1	1		1								1				8	1
187	platelet factor 4	C-X-C motif chemokine 4, iroplact, oncostatin-A	PLF4	P02276										1	1		1			1															4	1
188	platelet glycoprotein Ib beta chain	antigen CD42b-beta, CD_antigen=CD42c	GP1BB	P13224													1																		1	0
189	platelet glycoprotein IX	glycoprotein 9, CD_antigen=CD42a	GP9	P14770													1																		1	0
190	plectin-1	hemidesmosomal protein 1	PLEC	Q15149													1																		1	0
191	POU 5 domain protein	sperm 1 POU domain transcription factor	POU5F2	Q8N7G0				1																											1	0
192	pregnancy-specific beta-1- glycoprotein	CD66 antigen-like family member F, fetal liver non-specific cross-reactive antigen 1/2	PSG1	P11464			1	1																											2	0
193	prenylcystein oxidase	prenylcysteine lyase	PCYOX1	Q9UHG3					1			1				1				1	1		1						1						7	1
194	profilin-1	epididymis tissue protein Li 184a, profilin I	PFN1	P07737													1				1														2	0
195	prosaposin	proactivator polypeptide	PSAP	P07602																	1														1	0
196	prostaglandin-H2 D-isomerase	beta-trace protein, cerebrin-28, glutathione-independent PGD synthase, lipocalin-type prostaglandin-D synthase, prostaglandin-D2 synthase	PTGDS	P41222													1				1														2	0
197	protein AMBP	alpha-1-microglobulin, inter-alpha-trypsin inhibitor light chain, trypstatin	AMBP	P02760					1			1	1		1	1	1	1		1	1		1		1	1			1	1		1			15	1
198	protein MENT	Methylated in normal thymocytes protein	MENT	Q9BUN1																	1														1	0
199	protein Z-dependent protease inhibitor	Serpin A10	ZPI	Q9UK55														1				1													2	0
200	prothrombin	coagulation factor II	F2	P00734						1	1	1	1		1		1	1		1		1	1		1	1	1			1	1	1			16	1
201	pulmonary surfactant-associated protein B	18 kDa pulmonary-surfactant protein, 6 kDa protein, pulmonary surfactant-associated proteolipid	PSPB	P07988											1	1				1	1								1		1				6	1
202	putative trypsin-6	trypsinogen C	TRY6	Q8NHM4													1																		1	0
203	retinol binding protein 4	plasma retinol-binding protein	RBP4	P02753					1			1	1	1	1		1	1			1				1	1						1			11	1
204	ryanodine receptor 2	cardiac muscle ranodine receptor, type 2 ryanodine receptor	RYR2	Q92736				1																											1	0
205	ryanodine receptor 3	brain ryanodine receptor-calcium release channel, brain-type ryanodine receptor, type 3 ryanodine receptor	RYR3	Q15413													1																		1	0
206	secretoglobin family 3A member 1	cytokin HIN-1, high in normal 1, pneumo secretory protein 2, uteroglobin-related protein 2	SG3A1	Q96QR1												1																			1	0
207	serotransferrin	beta-1 metal-binding globulin, siderophilin	TF	P02787		1		1	1	1		1	1		1	1	1	1	1	1			1		1	1		1		1	1	1	1		20	1	Proc Natl Acad Sci U S A. 1992 Aug 1;89(15):6993-7.	http://www.pnas.org/content/89/15/6993.full.pdf
208	serum amyloid A1 &2	amyloid fibrill protein AA	SAA1/SAA2	P02735	1			1	1	1		1		1	1	1	1	1	1	1	1			1	1		1		1	1	1				19	1
209	serum amyloid A4	constituitively expressed serum amyloid A protein	SAA4	P35542	1	1			1	1		1	1	1	1	1	1		1	1	1	1	1	1	1		1	1	1	1	1		1		23	1
210	serum amyloid P	9.5S alpha-1-glycoprotein	APCS	P02743				1					1				1						1							1		1	1		7	1	http://dx.doi.org/10.1006/bbrc.1998.8248	http://pdn.sciencedirect.com/science?_ob=MiamiImageURL&_cid=272308&_user=2629161&_pii=S0006291X98982481&_check=y&_origin=article&_zone=toolbar&_coverDate=06-Mar-1998&view=c&originContentFamily=serial&wchp=dGLbVBA-zSkWz&md5=f6f340f65e1835aa4904de8ed1d2469f&pid=1-s2.0-S0006291X98982481-main.pdf
211	SH2 domain-containing protein 1A	signaling lymphocytic activation molecule-associated protein	SH2D1A	O60880				1																											1	0
212	sialic acid-binding Ig-like lectin 5	CD33 antigen-like 2, obesity-binding protein 2	SIGLEC5	O15389				1																											1	0
213	solute carrier family 2, facilitated glucose transporter member 3	glucose transporter type 3, brain	SLC2A3	P11169													1																		1	0
214	sonic hedgehog		SHH	Q15465																1															1	0
215	statherin		STAT	P02808										1																					1	0
216	talin-1		TLN1	Q9Y490													1																		1	0
217	T-cell surface glycoprotein CD5	lymphocyte antigen T1/Leu-1	CD5	P06127					1																										1	0
218	tetranectin	C-type lectin domain family 3 member B, plasminogen kringle4-binding protein	CLEC3B	P05452							1							1								1						1			4	1
219	thrombospondin-1	TSP, TSP1	THBS1	P07996													1																		1	0
220	thyroxine-binding globulin	Serpin A7, T4-binding globulin	SERPINA7	P05543													1																		1	0
221	tissue factor pathway inhibitor	extrinsic pathway inhibitor, lipoprotein-associated coagulation inhibitor	TFPI	P10646				1																											1	0
222	titin	connectin	TTN	Q8WZ42													1																		1	0
223	transthyretin	ATTR, prealbumin, TBPA	TTR	P02766	1		1	1	1	1	1	1	1	1	1	1		1			1		1	1	1	1			1	1	1	1			21	1	J Lipid Res. 2000 Jan;41(1):58-65	http://www.jlr.org/content/41/1/58.long
224	tropomyosin alpha-4 chain	TM30p1, tropomyosin-4	TPM4	P67936													1																		1	0
225	trypsin-1	Beta-trypsin, cationic trypsinogen, serine protease 1, trypsin I	TRY1	P07477													1																		1	0
226	tubulin alpha-1A chain	alpha-tubulin 3, tubulin B-alpha-1, tubulin alpha-3 chain	TUBA1A	Q71U36													1																		1	0
227	tubulin beta-1 chain		TUBB1	Q9H4B7													1																		1	0
228	tubulin beta-2C chain	tubulin beta-2 chain, tubulin beta-2C chain	TUBB2C	P68371													1																		1	0
229	tyrosine-protein kinase CSK	C-Src kinase, protein-tyrosine kinase CYL	CSK	P41240												1																			1	0
230	vesicular integral-membrane protein VIP36	glycoprotein GP36b, lectin mannose-binding 2, vesicular integral-membrane protein 36	LMAN2	Q12907																1															1	0
231	vinculin	metavinculin	VCL	P18206													1																		1	0
232	vitamin D binding protein	Gc-globulin, Group-specific component	VTDB	P02774		1			1		1	1	1	1	1	1	1	1	1		1		1	1	1	1		1				1			18	1
233	vitamin K dependent protein S		PROS1	P07225									1					1												1		1	1	1	6	1
234	vitronectin	S-protein, serum spreading factor	VTN	P04004					1		1	1	1			1	1	1		1	1	1	1	1	1	1		1	1	1		1	1	1	20	1
235	zinc finger protein Gfi-1	Growth factor independent protein 1, zinc finger protein 163	GFI1	Q99684																1															1	0
236	zinc-alpha-2-glycoprotein		AZGP1	P25311								1				1	1	1			1								1			1			7	1
												Total HDL hits identified across studies:																								232
												"Likely" HDL proteins*:																								121
	* Likely HDL proteins are defined as those that appeared in at least 3 studies from 3 independent laboratories. There are some proteins included in this list
	that have not been found in 3 studies by mass spectrometry, but are known to be HDL associated via other biochemical methods. The original observation is cited to the right.
	Those not meeting this standard may be artifacts resulting from any number of factors including contaminants from the individual laboratory or particular mass spectrometer used, analysis method, etc.
	We are aware that some recently published large scale proteomic studies of HDL have not yet been included in the HDL Proteome Watch. This is because the raw data for these studies was not made available either in an online appendix or after attempts to contact the authors.
	The references for the studies cited here are listed below. Each entry is hyperlinked to the paper itself or to its Pubmed entry.
	1) Karlsson et al., Proteomics 2005; 5; 1431-1445. Used 2 dimensional electrophoresis with MALDI-TOF on HDL2 and HDL3 isolated by ultracentrifugation.
	2) Heller et al., Proteomics 2005; 5; 2619-2630. Used LCMS and MALDI to study human plasma fractionated by ultracentrifugation.
	3) Hortin et al., Biochemical and Biophysical Research Communications. 2006; 340;909-915. Used MALDI-TOF to analyze small peptides from total human HDL isolated by ultracentrifugation.
	4) Rezaee et al., Proteomics 2006; 6: 721-730. Used 1 and 2 dimensional electrophoresis with MALDI-TOF on total HDL isolated by ultracentrifugation and by immuno-isolation.
	5) Vaisar et al., J. Clin. Invest. 2007; 117(3): 746-756. Used LC-MS and spectral counting on total HDL (20 subjects) and HDL3 (6 controls and 7 CAD subjects) isolated by ultracentrifugation.
	6) Davidson et al., Arteriosclerosis Thrombosis and Vascular Biology. 2009; 29:870-876. Used shotgun LC-MS to study 5 density subfractions of human HDL.
	7) Gordon et al., Journal of Proteome Research. 2010; 9; 5239-5249. Used shotgun LC-MS to study 17 fractions of human plasma using a lipid binding agent to distinguish lipoproteins.
	8) Alwaili et al., Biochimica et Biophysica Acta. 2012; 1821; 405-415. Used 1 D electrophoresis and LC-MS to study total human HDL isolated by ultracentrifugation.
	9) Watanabe et al., Arthritis and Rheumatism. 2012; 64; 1828-1837. Used LC-MS to study human plasma HDL obtained by immunoaffinity capture.
	10) Holzer et al., Journal of the American Society of Nephrology. 2012; 22; 1631-1641. Used LC-MS to study human plasma total HDL (1.063 - 1.24 g/ml) isolated by a one step KBr density gradient.
	11) Holzer et al., Journal of Lipid Research. 2012; 53; 1618-1624. Used LC-MS to study human plasma total HDL (1.063 - 1.24 g/ml) isolated by a two step KBr density gradient.
	12) Weichhart et al., Journal of the American Society of Nephrology. 2012; 23; 934-947. Used 1-D PAGE followed by LC-MS to analyze total human HDL (1.063 - 1.210 g/ml) islated by two step KBr gradient.
	13) Mange et al., Plos One. 2012; 7(3); e34107. Used MALDI TOF/TOF with ITRAQ with prior LC separation to study total human plasma (1.063 - 1.210 g/ml) islated by three step KBr gradient.
	14) Gordon et al., Molecular and Cellular Proteomics 2013; 12: 3123-3124. Used shotgun LC-MS to study fractions of HDL isolated using a lipid binding agent and then separated by gel filtration, anion exchange and isoelectric focusing.
	15) Sreckovic et al. BBA-Lipids 2013; 1831(4); 737-746. Used UC isolated total human HDL from mothers and fetuses analyzed by shotgun LC-MS on a LTQ-FT MS.
	16) Riwanto et al., Circulation 2013; 127(8): 891-904. Used UC isolated total HDL from stable CAD, acute coronary syndrome, and healthy subjects using shotgun LC-MS with LTQ Orbitrap.
	17) Shao et al., Journal of Proteome Research. 2015; 14; 2792-2806. Used shotgun proteomics (LC-ESI) on 20 control and 40 end stage renal disease patients. Total HDL was isolated by KBr density ultracentrifugation.
	18) Zhang, et al. Redox biology 24 (2019): 101222; HDL subclass proteomic analysis and functional implication of protein dynamic change during HDL maturation
	19) Collier, et al. Journal of proteome research 2018, 17 (3), 1183-1193. Rapid Affinity Enrichment of Human Apolipoprotein A-I Associated Lipoproteins for Proteome Analysis.
	20) Melchior, et al, Journal of lipid research 2017, 58 (7), 1374-1385. Apolipoprotein A-II alters the proteome of human lipoproteins and enhances cholesterol efflux from ABCA1.
	21) Gordon, et al. Atherosclerosis 2018, 278, 278-285. High density lipoprotein proteome is associated with cardiovascular risk factors and atherosclerosis burden as evaluated by coronary CT angiography.
	22) Gourgari, E, et al. Cardiovascular diabetology 2019, 18 (1), 43. Proteomic alterations of HDL in youth with type 1 diabetes and their associations with glycemic control: a case-control study.
	23) Holzer, M, et al. Scientific reports 2016, 6, 38533. Refined purification strategy for reliable proteomic profiling of HDL2/3: Impact on proteomic complexity.
	24) Mathew, A. V, et al. Diabetes care 2018, 41 (11), 2431-2437.Therapeutic Lifestyle Changes Improve HDL Function by Inhibiting Myeloperoxidase-Mediated Oxidation in Patients With Metabolic Syndrome.
	25) Oberbach, A, et al. Clinica chimica acta; international journal of clinical chemistry 2016, 453, 114-22. Proteome profiles of HDL particles of patients with chronic heart failure are associated with immune response and also include bacteria proteins.
	26) Rao, P. K et al. Clinical proteomics 2018, 15, 10. Proteomic characterization of high-density lipoprotein particles in patients with non-alcoholic fatty liver disease.
	27) Trieb, M, et al. Biochimica et biophysica acta 2016, 1861 (7), 630-8. Liver disease alters high-density lipoprotein composition, metabolism and function.
	28) Swertfeger, D. K et al. MCP 2017, 16 (4), 680-693. Mapping Atheroprotective Functions and Related Proteins/Lipoproteins in Size Fractionated Human Plasma.
	29) Singh, S. A, et al. Journal of lipid research 2016, 57 (4), 714-28. Multiple apolipoprotein kinetics measured in human HDL by high-resolution/accurate mass parallel reaction monitoring.
	30) Furtado, J. D, et al. Arteriosclerosis, thrombosis, and vascular biology 2018, 38 (12), 2827-2842. Distinct Proteomic Signatures in 16 HDL (High-Density Lipoprotein) Subspecies.
