# Supplementary material for: Lipoprotein proteome profile: novel insight into hyperlipidemia
Source: Clin Transl Med. 2021 Apr 8;11(4):e361. doi: 10.1002/ctm2.361 (PMC8032137; doi:10.1002/ctm2.361)
Supplement: Supplementary file 3 — SUPPORTING INFORMATION [file CTM2-11-e361-s004.xlsx]

## Sheet: Sorted alphabetically
	Master compendium of LDL associated proteins identified using modern proteomic strategies
	(arranged alphabetically by recommended protein name, proteins in red appeared in at least 3 different MS studies)
					11	8	27	51	46	7	12	29
NO	Recommended protein name	Alternative names	Abbrev.	Acc. #	Karlsson (1)	Stahlman (2)	Bancells (3)	Dashty (4)	Godzien (5)	Lambert(6)	Heink (7)	Jin (8)	Hits	Likely*
1	albumin		ALB	P02768			1	1			1	1	4	1
2	alpha-1-acid glycoprotein 1	orosomucoid-1	ORM1	P02763				1	1				2	0
3	Alpha-1-antichymotrypsin	AACT, GIG24, GIG25	SERPINA3	P01011					1				1	0
4	alpha-1-antitrypsin	alpha-1 protease inhibitor, alpha-1-antiprotease, serpin A1	SERPINA1	P01009		1		1	1		1		4	1
5	alpha-1B-glycoprotein	alpha-1-B glycoprotein	A1BG	P04217				1	1				2	0
6	alpha-2-HS-glycoprotein	alpha-2-Z-globulin, Ba-alpha-2-glycoprotein, fetuin-A	AHSG	P02765				1	1				2	0
7	angiotensinogen	serpin A8	AGT	P01019				1	1				2	0
8	apolipoprotein A-I		APOA1	P02647	1	1	1	1	1	1	1	1	8	1
9	apolipoprotein A-II		APOA2	P02652			1	1	1			1	4	1
10	apolipoprotein A-IV		APOA4	P06727	1		1	1	1	1	1		6	1
11	apolipoprotein B-100		APOB	P04114	1	1	1	1	1		1	1	7	1
12	apolipoprotein C-I		APOC1	P02654			1	1	1		1	1	5	1
13	apolipoprotein C-II		APOC2	P02655	1	1	1	1	1		1	1	7	1
14	apolipoprotein C-III		APOC3	P02656	1	1	1	1	1	1	1	1	8	1
15	apolipoprotein C-IV		APOC4	P55056			1	1	1			1	4	1
16	apolipoprotein D		APOD	P05090			1	1	1	1		1	5	1
17	apolipoprotein E		APOE	P02649	1	1	1	1	1	1	1	1	8	1
18	apolipoprotein F	lipid transfer inhibitor protein	APOF	Q13790			1	1	1				3	1
19	apolipoprotein H	β-2-glycoprotein 1	APOH	P02749				1	1				2	0
20	apolipoprotein J	clusterin, APOJ, CLI, KUB1, AAG4	CLU	P10909	1	1	1	1	1	1	1	1	8	1
21	Apolipoprotein L1	APOL	APOL1	O14791						1		1	2	0
22	apolipoprotein M	protein G3A	APOM	O95445	1			1	1		1	1	5	1
23	apolipoprotein(a)		LPA	P08519			1	1	1			1	4	1
24	apolipoprotien L1	apolipoprotein L	APOL1	O14791			1	1				1	3	1
25	Beta-2-microglobulin	CDABP0092, HDCMA22P	B2M	P61769					1				1	0
26	calgranulin A (protein S100-A8)	calgranulin-A, calprotectin L1L subunit, cystic fibrosis antigen, calprotectin L1L subunit, leukocyte L1 complex light chain, migration inhibitory factor-related protein 8, S100 calcium-binding protein A8, urinary stone protein band A,	S100A8	P05109	1								1	0
27	calgranulin B (protein S100-A9)	calprotectin L1H subunit, leukocyte L1 complex heavy chain, migration inhibitory factor-related protein 14, s100 calcium binding protein A9	S100A9	P06702			1						1	0
28	Carbonic anhydrase 1		CA1	P00915					1				1	0
29	cathelicidin antimicrobial peptide	18 kDa cationic antimicrobial protein; antibacterial protein FALL-39	CAMP	P49913			1	1	1				3	1
30	coagulation factor X	Stuart factor	FA10	P00742			1						1	0
31	complement C3	PZP-like alpha-2-macroglobulin domain-containing protein 1	C3	P01024				1	1			1	3	1
32	complement C4-A	PZP-like alpha-2-macroglobulin domain-containing protein 2	C4A	P0C0L4				1	1			1	3	1
33	complement C4-B	PZP-like alpha-2-macroglobulin domain-containing protein 3, basic complement C4	C4B	P0C0L5				1	1			1	3	1
34	Complement factor D	DF, PFD	CFD	P00746					1				1	0
35	complement factor H related protein 3	DOWN16, H factor-like protein 3	CFHR3	Q02985				1					1	0
36	Cystatin-C	CYTC	CST3	P01034					1				1	0
37	dermcidin	dermcidin	DCD	P81605			1	1					2	1
38	fibrinogen alpha chain		FGA	P02671			1	1	1		1	1	5	1
39	fibrinogen gamma chain		FGG	P02679				1	1			1	3	1
40	haptoglobin	haptoglobin	HP	P00738				1				1	2	0
41	haptoglobin related protein		HPR	P00739				1	1			1	3	1
42	hemoglobin subunit alpha	alpha-globin, hemoglobin alpha chain	HBA1	P69905				1					1	0
43	Ig alpha-1 chain C region		IGHA1	P01876				1	1			1	3	1
44	Ig alpha-2 chain C region		IGHA2	P01877				1				1	2	0
45	Ig gamma-1 chain C region		IGHG1	P01857					1			1	2	0
46	Ig kappa chain C region		IGKC	P01834				1				1	2	0
47	inter alpha trypsin inhibitor 4	Inter-alpha-trypsin inhibitor family heavy chain-related protein; plasma kallikrein sensitive glycoprotein 120	ITIH4	Q14624				1	1				2	0
48	lecithin:cholesterol acyltransferase	phospholipid-sterol acyltransferase, phospholipid-cholesterol acyltransferase	LCAT	P04180				1	1				2	0
49	L-selectin	CD62 antigen-like family member L, leukocyte adhesion molecule 1, leukocyte surface antigen Leu-8, leukocyte-endothelial cell adhesion molecule 1, lymph node homing receptor, TQ1, gp90-MEL	LYAM1	P14151				1					1	0
50	lysine-specific histone demethylase 1A	BRAF35-HDAC complex protein BHC110, flavin-containing amine oxidase domain-containing protein 2	KDM1A	O60341				1					1	0
51	lysozyme C	1,4-beta-N-acetylmuramidase	LYSC	P61626	1								1	0
52	mannosyl-oligosaccaride 1,2-alpha mannosidase	man(9)-alpha-mannosidase, mannosidase alpha class 1A member 1, processing alpha-1,2-mannosidase IA	MAN1A1	P33908				1					1	0
53	paraoxonase 1	Serum paraoxonase, aromatic esterase 1, K-45, serum aryldalkylphosphatase 1	PON1	P27169				1	1				2	0
54	platelet activating factor aryl hydrolase	lissencephaly-1 protein, PAF acetylhydrolase 45 kDa subunit, PAF-AH alpha	PAFAH1B1	P43034			1						1	0
55	platelet basic protein	C-X-C motif chemokine 7, leukocyte-derived growth factor, small-indicuble cytokine B7	PPBP	P02775			1		1				2	0
56	platelet factor 4	C-X-C motif chemokine 4, iroplact, oncostatin-A	PLF4	P02276			1						1	0
57	Platelet-activati ng factor acetylhydrolase	PAFAH, PAFA	PLA2G7	Q13093					1				1	0
58	prenylcystein oxidase 1	prenylcysteine lyase	PCYOX1	Q9UHG3				1	1			1	3	1
59	Profilin-1	PROF1	PFN1	P07737					1				1	0
60	prothrombin	coagulation factor II	F2	P00734			1					1	2	0
61	Retinol-binding protein 4	PRO2222, RET4	RBP4	P02753					1				1	0
62	selenoprotein P		SEPP1	P49908				1					1	0
63	Serotransferrin	TRFE	TF	A5A6I6								1	1	0
64	serum amyloid A1 &2	amyloid fibrill protein AA	SAA1/SAA2	P02735			1	1	1				3	1
65	serum amyloid A4	constituitively expressed serum amyloid A protein	SAA4	P35542	1	1	1	1	1				5	1
66	SH3 and Cys-rich domain containing protein	src homology 3 and cysteine-rich domain-containing protein	STAC	Q99469			1						1	0
67	shroom3	shroom-related protein	SHRM3	Q8TF72				1					1	0
68	tissue factor pathway inhibitor	extrinsic pathway inhibitor, lipoprotein-associated coagulation inhibitor	TFPI	P10646				1					1	0
69	transthyretin	ATTR, prealbumin, TBPA	TTR	P02766				1	1				2	0
70	trypsin-3	brain trypsinogen, mesotrypsinogen, serine protease 3, serine protease 4,	TRY3	P35030				1					1	0
71	vitronectin	S-protein, serum spreading factor	VTN	P04004				1					1	0
72	Zinc-alpha-2-glycoprotein	ZAG, ZNGP1	AZGP1	P25311					1				1	0
		Total LDL hits identified across studies:												72
		"Likely" LDL proteins*:												29
	* Likely LDL proteins are defined as those that appeared in at least 3 studies from 3 independent laboratories.
	Those not meeting this standard may be artifacts resulting from any number of factors including contaminants from the individual laboratory or particular mass spectrometer used, analysis method, etc.
	The references for the studies cited here are listed below. Each entry is hyperlinked to the paper itself or to its Pubmed entry.
	1) Karlsson et al., Proteomics 2005; 5; 551-565. Used 1-D and 2-D electrophoresis with MALDI-TOF on LDL isolated by ultracentrifugation.
	2) Stahlman et al., Journal of Lipid Research, 2008; 49; 481-490. Used 1 and 2-D gel electrophoresis and SELDI-TOF MS to study human LDL samples isolated using KBR and D2O/sucrose
	3) Bancells et al., Journal of Lipid Research 2010; 51; 3508-3515. Used LCMS to study human plasma LDL isolated by ultracentrifugation, including a subfraction that is highly electronegative.
	4) Dashty, Monireh, et al. "Proteome of human plasma very low-density lipoprotein and low-density lipoprotein exhibits a link with coagulation and lipid metabolism." Thrombosis and haemostasis 112.03 (2014): 518-530.
	5) Godzien, Joanna, et al. Journal of proteome research 15.6 (2016): 1762-1775. A single in-vial dual extraction strategy for the simultaneous lipidomics and proteomics analysis of HDL and LDL fractions.
	6) Lambert, Carmen, et al.Nutrients 9.6 (2017): 599. Phytosterols and omega 3 supplementation exert novel regulatory effects on metabolic and inflammatory pathways: A proteomic study.
	7) Heink, Anna, et al. Journal of proteome research 14.7 (2015): 2943-2950. A comparison of methods to enhance protein detection of lipoproteins by mass spectrometry.
	8) Jin, Ya, et al.Electrophoresis 37.14 (2016): 2063-2074.Analysis of low‐density lipoprotein‐associated proteins using the method of digitized native protein mapping.
