# Supplementary material for: Lipoprotein proteome profile: novel insight into hyperlipidemia
Source: Clin Transl Med. 2021 Apr 8;11(4):e361. doi: 10.1002/ctm2.361 (PMC8032137; doi:10.1002/ctm2.361)
Supplement: Supplementary file 4 — SUPPORTING INFORMATION [file CTM2-11-e361-s007.xlsx]

## Sheet: Sorted alphabetically
	Master compendium of VLDL associated proteins identified using modern proteomic strategies
	(arranged alphabetically by recommended protein name, proteins in red appeared in at least 2 different MS studies)
No.	Recommended protein name	Alternative names	Abbrev.	Acc. #	Lepedda (1)	Sun (2)	Mancone (3)	Dashty (4)	Liu (1)	Wroblewski(6)	Bondarenko (7)	Pechlaner (8)	Hits	Likely*
1	Actin, cytoplasmic 1	Beta-actin	ACTB	P60709			1						1	0
2	Albumin		ALB	P02768		1	1	1					3	1
3	Alpha-1 microglycoprotein	HCP, ITIL	AMBP	P02760				1					1	0
4	Alpha-1-antitrypsin	alpha-1 protease inhibitor, alpha-1-antiprotease, serpin A1,Alpha-1-antitrypsin inhibitor	SERPINA1	P01009		1		1					2	1
5	Alpha-1B-glycoprotein	alpha-1-B glycoprotein	A1BG	P04217				1					1	0
6	Alpha-2-HS-glycoprotein	alpha-2-Z-globulin, Ba-alpha-2-glycoprotein, fetuin-A	AHSG	P02765			1						1	0
7	Alpha-amylase 1		AMY1A	P04745				1					1	0
8	Angiotensinogen	serpin A8	AGT	P01019				1					1	0
9	Anthrax toxin receptor 2	CMG2,Capillary morphogenesis gene 2 protein	ANTXR2	P58335				1					1	0
10	Apolipoprotein A-I		APOA1	P02647	1	1	1	1	1				5	1
11	Apolipoprotein A-IV		APOA4	P06727	1	1	1	1	1				5	1
12	Apolipoprotein A-V	RAP3, UNQ411/PRO773	APOA5	Q6Q788				1	1				2	1
13	Apolipoprotein B-100		APOB	P04114			1	1	1				3	1
14	Apolipoprotein C-I		APOC1	P02654				1		1	1		3	1
15	Apolipoprotein C-II		APOC2	P02655	1	1		1		1	1	1	6	1
16	Apolipoprotein C-III		APOC3	P02656	1	1	1	1	1	1	1	1	8	1
17	Apolipoprotein C-IV		APOC4	P55056			1	1					2	1
18	Apolipoprotein D		APOD	P05090	1	1		1					3	1
19	Apolipoprotein E		APOE	P02649	1	1	1	1			1	1	6	1
20	Apolipoprotein F	lipid transfer inhibitor protein	APOF	Q13790				1					1	0
21	Apolipoprotein H	β-2-glycoprotein 1	APOH	P02749				1					1	0
22	Apolipoprotein J	clusterin, APOJ, CLI, KUB1, AAG4	CLU	P10909	1	1	1	1					4	1
23	Apolipoprotein L1	APOL	APOL1	O14791		1	1	1					3	1
24	Apolipoprotein M	protein G3A	APOM	O95445		1	1	1					3	1
25	Apolipoprotein(a)		LPA	P08519				1					1	0
26	Arginase-1		ARGI1	P05089				1					1	0
27	BPI fold-containing family B member 1	C20orf114, LPLUNC1	BPIFB1	Q8TDL5				1					1	0
28	C4b-binding protein alpha chain	C4bp, PRP	C4BPA	P04003				1					1	0
29	Calgranulin A (protein S100-A8)	calgranulin-A, calprotectin L1L subunit, cystic fibrosis antigen, calprotectin L1L subunit, leukocyte L1 complex light chain, migration inhibitory factor-related protein 8, S100 calcium-binding protein A8, urinary stone protein band A,	S100A8	P05109				1					1	0
30	Calgranulin B (protein S100-A9)	calprotectin L1H subunit, leukocyte L1 complex heavy chain, migration inhibitory factor-related protein 14, s100 calcium binding protein A9	S100A9	P06702				1					1	0
31	Carbohydrate-responsive element-binding protein	bHLHd14	MLXIPL	Q9NP71				1					1	0
32	Caspase-14		CASP14	P31944				1					1	0
33	Cathelicidin antimicrobial peptide	18 kDa cationic antimicrobial protein; antibacterial protein FALL-39	CAMP	P49913				1					1	0
34	Cathepsin D	CPSD	CTSD	P07339				1					1	0
35	Cholesteryl ester transfer protein		CETP	P11597				1	1				2	1
36	Chymotrypsin-like elastase family member 2A		CELA2A	P08217				1					1	0
37	Chymotrypsin-like elastase family member 3A		CELA3A	P09093				1					1	0
38	Chymotrypsin-like elastase family member 3B		CELA3B	P08861				1					1	0
39	Complement C3	PZP-like alpha-2-macroglobulin domain-containing protein 1	C3	P01024				1					1	0
40	Complement C4-A	PZP-like alpha-2-macroglobulin domain-containing protein 2	C4A	P0C0L4				1					1	0
41	Complement C4-B	PZP-like alpha-2-macroglobulin domain-containing protein 3, basic complement C4	C4B	P0C0L5				1					1	0
42	Complement component C9		C9	P02748				1					1	0
43	Complement factor H-related protein 4		CFHR4	Q92496				1					1	0
44	Dermcidin	dermcidin	DCD	P81605				1					1	0
45	Desmoglein-1	Cadherin family member 4, Desmosomal glycoprotein 1	DSG1	Q02413				1					1	0
46	Desmoplakin		DSP	P15924				1					1	0
47	Fibrinogen alpha chain		FGA	P02671				1					1	0
48	Fibrinogen gamma chain		FGG	P02679			1	1					2	1
49	Glial fibrillary acidic protein		GFAP	P14136				1					1	0
50	Haptoglobin related protein		HPR	P00739				1					1	0
51	Hemoglobin subunit alpha	alpha-globin, hemoglobin alpha chain	HBA1	P69905				1					1	0
52	Hemoglobin subunit beta		HBB	P68871				1					1	0
53	Hemoglobin subunit delta		HBD	P02042				1					1	0
54	Histidine-rich glycoprotein		HRG	P04196				1					1	0
55	HLA class I histocompatibility antigen, B alpha chain		HLA-B	P30490				1					1	0
56	Ig alpha-1 chain C region		IGHA1	P01876				1					1	0
57	Ig alpha-2 chain C region		IGHA2	P01877				1					1	0
58	Ig gamma-1 chain C region		IGHG1	P01857				1					1	0
59	Ig gamma-2 chain C region	Immunoglobulin heavy constant gamma 2	IGHG2	P01859				1					1	0
60	Ig kappa chain C region		IGKC	P01834				1					1	0
61	Ig kappa chain V-III region	Immunoglobulin kappa variable 3-20	KV320	P01619				1					1	0
62	Ig lambda-1 chain C regions	Ig lambda chain C region MGC, Immunoglobulin lambda constant 1	IGLC1	P0CG04				1					1	0
63	Ig mu chain C region		IGHM	P01871				1					1	0
64	Indian hedgehog protein		IHH	Q14623				1					1	0
65	Inter alpha trypsin inhibitor 4	Inter-alpha-trypsin inhibitor family heavy chain-related protein; plasma kallikrein sensitive glycoprotein 120	ITIH4	Q14624				1					1	0
66	Lactotransferrin	TRFL	LTF	P02788				1					1	0
67	lecithin:cholesterol acyltransferase	phospholipid-sterol acyltransferase, phospholipid-cholesterol acyltransferase	LCAT	P04180				1					1	0
68	Lipopolysaccharide-binding protein		LBP	P18428				1					1	0
69	Lipoprotein lipase	LIPD	LPL	P06858					1				1	0
70	Liver carboxylesterase 1		CES1	P23141				1					1	0
71	Low-density lipoprotein receptor		LDLR	P01130				1	1				2	1
72	lysozyme C	1,4-beta-N-acetylmuramidase	LYSC	P61626				1					1	0
73	Monocyte differentiation antigen CD14		CD14	P08571				1					1	0
74	Myosin-1		MYH1	P12882				1					1	0
75	Myosin-2		MYH2	Q9UKX2				1					1	0
76	Paraoxonase 1	Serum paraoxonase, aromatic esterase 1, K-45, serum aryldalkylphosphatase 1	PON1	P27169		1		1					2	1
77	Perforin-1	PEP	PRF1	P14222				1					1	0
78	Phospholipid transfer protein		PLTP	P55058				1	1				2	1
79	Platelet-activati ng factor Acetylhydrolase	PAFAH, PAFA	PLA2G7	Q13093				1					1	0
80	Prenylcystein oxidase 1	prenylcysteine lyase	PCYOX1	Q9UHG3		1		1					2	1
81	Prolactin-inducible protein		PIP	P12273				1					1	0
82	Proline-rich protein 4	LPRP, PROL4, Lacrimal proline-rich protein	PRR4	Q16378				1					1	0
83	Protein-glutamine gamma-glutamyltrans -ferase E		TGM3	Q08188				1					1	0
84	Prothrombin	coagulation factor II	F2	P00734				1					1	0
85	Secretoglobin family 1D member 2	LIPHB, LPNB, Lipophilin-B	SCGB1D2	O95969				1					1	0
86	Serpin B3	SCCA, SCCA1	SERPINB3	P29508				1					1	0
87	Serum amyloid A1 &2	amyloid fibrill protein AA	SAA1/SAA2	P02735				1					1	0
88	Serum amyloid A-1 protein		SAA1	P0DJI8	1	1							2	1
89	Serum amyloid A4	constituitively expressed serum amyloid A protein	SAA4	P35542		1		1					2	1
90	Tissue factor pathway inhibitor	extrinsic pathway inhibitor, lipoprotein-associated coagulation inhibitor	TFPI	P10646				1					1	0
91	Trypsin-3	brain trypsinogen, mesotrypsinogen, serine protease 3, serine protease 4,	TRY3	P35030				1					1	0
92	Vitamin D-binding protein	VTDB	GC	P02774			1						1	0
93	Vitamin K-dependent protein S	PROS	PROS1	P07225				1					1	0
94	Vitronectin	S-protein, serum spreading factor	VTN	P04004				1					1	0
		Total LDL hits identified across studies:												94
		"Likely" LDL proteins*:												23
	* Likely LDL proteins are defined as those that appeared in at least 3 studies from 3 independent laboratories.
	Those not meeting this standard may be artifacts resulting from any number of factors including contaminants from the individual laboratory or particular mass spectrometer used, analysis method, etc.
	The references for the studies cited here are listed below. Each entry is hyperlinked to the paper itself or to its Pubmed entry.
	1) Lepedda, Antonio J., et al.Oxidative medicine and cellular longevity 2013 (2013). Proteomic analysis of plasma-purified VLDL, LDL, and HDL fractions from atherosclerotic patients undergoing carotid endarterectomy: identification of serum amyloid A as a potential marker.
	2) Sun, Hung-Yu, et al. Clinica Chimica Acta 411.5-6 (2010): 336-344. Comparative proteomic profiling of plasma very-low-density and low-density lipoproteins.
	3) Mancone, Carmine, et al. Proteomics 7.1 (2007): 143-154. Proteomic analysis of human very low‐density lipoprotein by two‐dimensional gel electrophoresis and MALDI‐TOF/TOF.
	4) Dashty, Monireh, et al.Thrombosis and haemostasis 112.03 (2014): 518-530. Proteome of human plasma very low-density lipoprotein and low-density lipoprotein exhibits a link with coagulation and lipid metabolism.
	5) Liu, Jun, et al. Diabetes 66.11 (2017): 2915-2926. A Mendelian randomization study of metabolite profiles, fasting glucose, and type 2 diabetes.
	6) Wroblewski, Matthew S., et al.The FEBS journal 273.20 (2006): 4707-4715. A functional polymorphism of apolipoprotein C1 detected by mass spectrometry.
	7) Bondarenko, Pavel V., et al.Journal of lipid research 40.3 (1999): 543-555. Mass spectral study of polymorphism of the apolipoproteins of very low density lipoprotein.
	8) Pechlaner, Raimund, et al.Journal of the American College of Cardiology 69.7 (2017): 789-800. Very-low-density lipoprotein–associated apolipoproteins predict cardiovascular events and are lowered by inhibition of apoc-III.
