# Supplementary material for: Lipoprotein proteome profile: novel insight into hyperlipidemia
Source: Clin Transl Med. 2021 Apr 8;11(4):e361. doi: 10.1002/ctm2.361 (PMC8032137; doi:10.1002/ctm2.361)
Supplement: Supplementary file 5 — SUPPORTING INFORMATION [file CTM2-11-e361-s002.xlsx]

## Sheet: 1. GH-VLDL
Protein names	Uniprot entry name	Unique peptide sequence	Precursor ions /(m/z)	RT	Charge	VLDL-Con01	VLDL-Con02	VLDL-Con03	VLDL-Con04	VLDL-Mod01	VLDL-Mod02	VLDL-Mod03	VLDL-Mod04	Fold Change	log2(FC)	P-Value	Same change trend to Label-free results
actin, cytoplasmic 1	A0A1U7Q273_MESAU	CPEALFQPSFLGMESCGIHETTFNSIMK	1077.83	50.39	+3	1265	378	499	254	252	253	1186	365	0.858097	-0.220788	0.82534
actin, cytoplasmic 1	A0A1U7Q273_MESAU	QEYDESGPSIVHRK	822.902	49.04	+2	253	882	567	317	497	1639	998	380	1.74047	0.799473	0.0860308
acyl-CoA-binding protein	A0A1U7QBI0_MESAU	TQPSDEEMLFIYSHYK	663.308	37.85	+3	6884	7969	5053	5578	5120	6609	6431	3231	0.839389	-0.252588	0.303343
alpha-1-acid glycoprotein 1	A0A1U7QUU5_MESAU	AFTLAFAPEDEKNR	536.939	28.47	+3	1265	6557	4565	5524	9983	5749	1216	1988	1.05723	0.0802857	0.934897
alpha-1-acid glycoprotein 1	A0A1U7QUU5_MESAU	HRAFTLAFAPEDEKNR	634.659	18.8	+3	6874	2615	5656	5759	1144	1924	1309	1846	0.297694	-1.7481	0.0411423	√
alpha-1-acid glycoprotein 1	A0A1U7QUU5_MESAU	YEGTVEHVAHLK	691.857	50.18	+2	819	256	252	442.333	501	251	251	334.333	0.75584	-0.403847	0.241786	√
alpha-2-antiplasmin	A0A1U8BM09_MESAU	LTGKQEEDLTNINQWVK	672.685	33.48	+3	3212	3610	5515	3584	657	2053	1911	780	0.339237	-1.55963	0.00832468	√
alpha-2-antiplasmin	A0A1U8BM09_MESAU	FTVPVDMMQAQSYPLR	628.311	46.2	+3	800	2913	4003	4022	936	935	1633	374	0.33038	-1.5978	0.0876719	√
alpha-2-antiplasmin	A0A1U8BM09_MESAU	EKPTNVWLPK	606.343	18.97	+2	2193	68402	1167	29172	83376	575	4135	4135	0.913676	-0.130245	0.949009	√
alpha-2-HS-glycoprotein	A0A1U8BVC5_MESAU	AALVAVNYLNQHLLHGFR	679.378	44.96	+3	195910	163599	178804	88356	70186	76801	96239	83707	0.5217	-0.938709	0.0598024	√
alpha-2-HS-glycoprotein	A0A1U8BVC5_MESAU	HAFSPVASVESASGEVVGPPK	1026.52	32.21	+2	78083	47829	64441	24184	19269	20177	17299	13490	0.327379	-1.61096	0.0426068	√
alpha-2-HS-glycoprotein	A0A1U8BVC5_MESAU	VVQPGSTGAASPVVPLCPGR	650.347	28.88	+3	506674	301366	414183	213737	187638	115657	115230	94868	0.357526	-1.48388	0.0166068	√
alpha-2-macroglobulin	A0A1U8CUG0_MESAU	VDSHYRPGLPFFGQVR	625.66	32.45	+3	136614	52032	119143	64320	35020	49612	35657	51022	0.460379	-1.11911	0.13635	√
alpha-2-macroglobulin	A0A1U8CUG0_MESAU	VDTLPINSNENYR	767.878	21.63	+2	136614	52032	119143	64320	35020	49612	35657	51022	0.460379	-1.11911	0.13635	√
alpha-2-macroglobulin	A0A1U8CUG0_MESAU	YGAATFTR	443.725	13.73	+2	19583	11637	17518	9828	7817	5843	6508	7742	0.476556	-1.06928	0.0439079	√
angiogenin	A0A1U8CQE2_MESAU	STSQFQVTTCR	657.809	49.75	+2	1391	1361	1932	1703	3178	2011	3478	2889	1.8093	0.855432	0.0136095	√
angiogenin	A0A1U8CQE2_MESAU	ELNTFIHGTR	594.312	42.33	+2	5101	3700	5005	2561	2648	1747	3767	2890	0.675261	-0.566482	0.116051	√
angiogenin	A0A1U8CQE2_MESAU	KSTSQFQVTTCR	721.856	31.26	+2	17476	16894	12351	17444	6118	5571	4974	4013	0.322232	-1.63383	0.00331151	√
angiotensinogen	A0A1U7QEW9_MESAU	LKQPFVQGLAPFAPAVFPR	695.067	49.23	+3	3085	2037	2361	1187	961	1187	434	950	0.407382	-1.29555	0.0640467
angiotensinogen	A0A1U7QEW9_MESAU	AAQVAMIANFMGFR	763.884	49.34	+2	3108	2722	6525	878	3528	6355	6144	6076	1.67029	0.740102	0.191261
angiotensinogen	A0A1U7QEW9_MESAU	LSTLLGAEANLGK	643.869	33.89	+2	26307	13605	9401	14151	3988	13351	12060	20476	0.785879	-0.347622	0.634821
apolipoprotein A-I	A0A1U7Q2B6_MESAU	DDPQTPWDR	565.249	18.29	+2	1300225	989528	1062438	723960	1229892	1487334	1558521	1538622	1.42644	0.512415	0.0994832
apolipoprotein A-I	A0A1U7Q2B6_MESAU	LTPLGEDLRDR	642.849	18.41	+2	807234	502374	623452	377091	564838	780681	832057	927388	1.34405	0.426589	0.313552
apolipoprotein A-I	A0A1U7Q2B6_MESAU	VQPYLDQFQTK	683.854	24.63	+2	2034190	1552632	1713756	1111606	1611868	1851003	1884030	1979691	1.1426	0.192326	0.451343
apolipoprotein A-II	A0A1U7R7S5_MESAU	QAGTELMNLFSSLMNR	604.631	50.71	+3	54718	53889	57894	33294	96983	131251	135622	96600	2.30464	1.20454	0.00436247
apolipoprotein A-II	A0A1U7R7S5_MESAU	QAEEPALQSLVSQYFQTVTDYSK	878.097	50.71	+3	635	1910	700	127	823	1075	1014	1496	1.30724	0.38652	0.605744
apolipoprotein A-IV	A0A1U7QMM4_MESAU	LQQHLMPYATGLQAK	566.971	23.8	+3	260451	157303	191997	103024	133502	160318	171629	176125	0.900107	-0.151831	0.696572
apolipoprotein A-IV	A0A1U7QMM4_MESAU	TVEPLGEMFNK	632.816	31.79	+2	70592	73005	70477	70277	175678	167168	154736	163529	2.32498	1.21722	0.000203168
apolipoprotein A-IV	A0A1U7QMM4_MESAU	VSSFMGSLGK	506.76	21.82	+2	214699	114486	178128	95497	117762	131726	169392	153743	0.949923	-0.0741177	0.832981
apolipoprotein B-100	A0A1U7QU07_MESAU	GIPQMIAQAIR	599.342	42.85	+2	1516239	1165188	1410818	780154	2336229	2781734	2914986	2547982	2.17161	1.11876	0.00646721
apolipoprotein B-100	A0A1U7QU07_MESAU	TIDQILSSEIQWPLPEVYLR	800.765	50.61	+3	3166	1442	687	573	3542	14719	19413	1931	6.74932	2.75474	0.158414
apolipoprotein B-100	A0A1U7QU07_MESAU	VRDSALDYLISSYNEAK	648.662	41.39	+3	5795339	4194011	5107186	2380423	5724606	6871828	6955597	5482566	1.43243	0.518469	0.0746444
apolipoprotein C-I	A0A1U7QUM6_MESAU	LKEFGNTLEDKAR	507.607	15.28	+3	7806	49991	63935	31284	125300	150230	181120	163269	4.05133	2.0184	0.0003749
apolipoprotein C-I	A0A1U7QUM6_MESAU	TWFSETFGK	551.764	32.96	+2	840412	649270	701467	388709	1675938	2009139	2154246	2095043	3.0755	1.62082	0.00527554
apolipoprotein C-I	A0A1U7QUM6_MESAU	TRTWFSETFGK	680.338	25.98	+2	1222757	452025	832215	748408	1262868	1534422	971584	1968119	1.7623	0.817458	0.137693
apolipoprotein C-III	A0A1U7QK70_MESAU	DWMDGGFTSLK	628.784	40.03	+2	770407	538941	763854	419089	600389	722361	769982	703083	1.12179	0.165796	0.503478
apolipoprotein C-III	A0A1U7QK70_MESAU	KVQDALTSMQK	416.892	13.76	+3	249965	214600	269565	258268	551209	462697	553510	501804	2.08507	1.0601	0.000306441	√
apolipoprotein C-III	A0A1U7QK70_MESAU	VQDALTSMQK	560.787	14.06	+2	607495	797701	797231	735756	1001481	1333785	1256970	1330218	1.67534	0.744453	0.00147661	√
apolipoprotein E	A0A1U7QUL7_MESAU	DRLEEVREQMEEVR	606.632	25.76	+3	9836962	5975519	7047760	4740756	13654395	14632463	15889884	16620903	2.20273	1.1393	0.015566	√
apolipoprotein E	A0A1U7QUL7_MESAU	LKGWFEPLVEDMQR	583.299	43.8	+3	5542310	4053489	4870169	2114379	14811641	18009748	18439002	13622104	3.91322	1.96836	0.00152816	√
apolipoprotein E	A0A1U7QUL7_MESAU	KELEEQLGPMAEETRAR	663.002	19.03	+3	665330	410603	506954	230735	423169	341622	559512	577215	1.04846	0.0682778	0.870552	√
apolipoprotein M	A0A1U7QVF5_MESAU	AFLVTPR	402.242	18.56	+2	311789	203515	271035	139238	477750	598071	678232	654667	2.6024	1.37984	0.0150016	√
apolipoprotein M	A0A1U7QVF5_MESAU	QLQLGAAIR	485.296	21.73	+2	202685	96913	165085	88112	222947	253757	342167	310234	2.04254	1.03036	0.0452372	√
apolipoprotein M	A0A1U7QVF5_MESAU	EELATFDPVDNIVFNMASGSAPR	827.397	48.5	+3	19396	8096	15508	3719	17428	23127	22390	16292	1.69603	0.762165	0.120226	√
beta-2-glycoprotein 1	A0A1U7QB41_MESAU	ATVLYLGER	511.287	21.83	+2	362767	205722	287854	162331	110423	124040	143966	141575	0.510471	-0.970098	0.0860055
beta-2-glycoprotein 1	A0A1U7QB41_MESAU	KATVLYLGER	575.335	15.73	+2	58058	34590	39000	23774	13077	18195	14574	14579	0.38878	-1.36297	0.054473
beta-2-glycoprotein 1	A0A1U7QB41_MESAU	TFYDPGEQIVFSCKPGYVSR	784.044	36.91	+3	42871	50814	21842	23062	26491	25816	25903	26070	0.752441	-0.41035	0.319974
carbonic anhydrase 1	A0A1U7QIM1_MESAU	ESISVSPEQLAQLR	778.918	37.22	+2	21938	12932	16061	8802	2704	763	5754	3134	0.206837	-2.27343	0.024559	√
carbonic anhydrase 1	A0A1U7QIM1_MESAU	TDGMAIIGVFLK	632.852	49.89	+2	4805	2185	3130	1350	492	575	376	481	0.167742	-2.57568	0.0500372	√
carbonic anhydrase 1	A0A1U7QIM1_MESAU	HDNSLKPISVSYNPATAK	648.006	41.29	+3	32585	29142	30062	14993	30224	32839	33782	26807	1.15799	0.211617	0.2429
C-C motif chemokine 6	A0A1U7QQI8_MESAU	NRVCANPSDWR	687.82	44.01	+2	3547	2009	1882	1129	1246	1122	1380	1822	0.650169	-0.621113	0.311479
C-C motif chemokine 6	A0A1U7QQI8_MESAU	VCANPSDWR	552.748	15.93	+2	161325	86077	122455	58408	93668	81054	49521	93752	0.742519	-0.4295	0.367309
coagulation factor XIII A	A0A1U7Q8V5_MESAU	AVPPNNSNAAEVDLPTEDLHGLVPR	875.78	40.56	+3	50285	38813	37646	20715	41888	40996	33204	32184	1.00551	0.0079323	0.965617
coagulation factor XIII A	A0A1U7Q8V5_MESAU	RAVPPNNSNAAEVDLPTEDLHGLVPR	927.814	50.28	+3	1800	694	380	252	1078	4289	3341	1333	3.21209	1.68351	0.174593
cofilin-1	A0A1U7QYH2_MESAU	AVLFCLSEDK	591.297	49.1	+2	3204	2040	1631	504	1779	1912	1619	872	0.837783	-0.255352	0.498669	√
cofilin-1	A0A1U7QYH2_MESAU	LGGSAVISLEGKPL	670.893	49.1	+2	22953	17736	16186	9462	8613	6774	7083	3810	0.396159	-1.33585	0.0117004	√
complement C3	A0A1U8CME2_MESAU	CCEDGMRDIPMK	756.309	43.11	+2	3120	925	505	938	2108	3191	2962	2532	1.96665	0.975744	0.196385
complement C3	A0A1U8CME2_MESAU	ILLQGTPVVQMAEDAVDGER	714.368	49.45	+3	28077	11679	20466	5685	17462	26506	22473	16192	1.25378	0.326286	0.509793
complement factor B	A0A1U7RGK9_MESAU	CPRPQDFENGDYWPR	646.285	34.1	+3	97582	100598	106427	84943	196779	226616	210230	250067	2.26849	1.18174	0.00378313	√
complement factor B	A0A1U7RGK9_MESAU	YGLVTYATVPK	606.337	25.31	+2	99290	77723	71756	55284	132269	219105	69932	141990	1.85262	0.88957	0.130599	√
complement factor D	A0A1U8CRJ7_MESAU	VEGVVAWGSR	530.283	29.39	+2	1387	2972	5068	1217	4141	4680	3946	4089	1.58362	0.663222	0.193263	√
complement factor H-related protein 1	A0A1U8BVN6_MESAU	DSITCNFDGWSDIPSCFDSTK	1226.51	50.59	+2	201	257	185	325	1368	1150	1988	1487	6.19112	2.6302	0.00738279	√
complement factor H-related protein 1	A0A1U8BVN6_MESAU	RYYESGSMQEFK	508.898	44.85	+3	6688	3692	7651	4858	6366	6107	4156	6649	1.017	0.0243127	0.946431	√
complement factor H-related protein 1	A0A1U8BVN6_MESAU	RYYESGSMQEFKCK	604.94	25.87	+3	129530	59367	82829	51179	154792	148468	188957	223004	2.21496	1.14728	0.0472624	√
corticosteroid-binding globulin	A0A1U7Q9B1_MESAU	RLVNLYIPR	381.905	25.57	+3	10106	3202	6811	2963	1048	1376	187	619	0.139936	-2.83716	0.0647698
corticosteroid-binding globulin	A0A1U7Q9B1_MESAU	MGNTMFLDQSLNMR	829.378	42.65	+2	3210	35537	2194	23731	5950	296	565	372	0.111068	-3.17048	0.208475
cystatin-C	A0A1U7Q2V1_MESAU	AAQAAVSSYNMGSNSLYYFRDTK	848.732	49.65	+3	17905	9640	10947	5369	16519	26770	16375	19401	1.80263	0.8501	0.127236
cystatin-C	A0A1U7Q2V1_MESAU	CHFEVLEVPWENTTQLLK	748.377	49.65	+3	4385	806	3242	1246	2533	4199	1769	2005	1.08544	0.118284	0.875019
cystatin-C	A0A1U7Q2V1_MESAU	ILNAEYQLVAGLK	716.414	50.08	+2	11023	1251	5006	7648	3557	1429	3315	2807	0.445603	-1.16617	0.13366
cystatin-M	A0A1U7Q8B2_MESAU	LLGGLQDAK	457.769	15.79	+2	105178	69401	80646	39647	28493	43889	47143	44023	0.554641	-0.850375	0.14463
cystatin-M	A0A1U7Q8B2_MESAU	QALDFAISEYNK	699.849	41.08	+2	2991	2335	3017	470	1390	6722	1566	3141	1.45456	0.540579	0.552369
cystatin-M	A0A1U7Q8B2_MESAU	QIVAGINYYLDVVVGR	889.994	50.71	+2	1128	642	867	890	565	1205	708	1598	1.15566	0.208712	0.679107
fetuin-B	A0A1U7QP51_MESAU	DGYVLSLSR	505.269	26.8	+2	679333	437981	479788	324589	80389	81830	85333	86207	0.17368	-2.5255	0.0131887	√
fetuin-B	A0A1U7QP51_MESAU	DQKDGYVLSLSR	690.86	22.24	+2	71448	37056	50585	27557	12736	9761	7818	4856	0.188437	-2.40785	0.0188979	√
fetuin-B	A0A1U7QP51_MESAU	ILHESVYGQCK	445.224	13.1	+3	52914	24440	45186	23852	5784	8361	7675	7249	0.19857	-2.33228	0.0323754	√
fibrinogen alpha chain	A0A1U7QP17_MESAU	GDKELVIGNEK	601.325	13	+2	36712	21858	30508	33051	10189	10567	11414	12206	0.363354	-1.46055	0.00852619	√
fibrinogen alpha chain	A0A1U7QP17_MESAU	MELERPVKGGDSHGPSR	617.976	15.61	+3	164215	113717	145187	87084	51798	72121	85303	83961	0.57464	-0.79927	0.0968306	√
fibrinogen alpha chain	A0A1U7QP17_MESAU	SQLQEAPPEWK	656.83	20.59	+2	585164	413164	511764	434701	203470	224681	134075	243365	0.41423	-1.2715	0.0138361	√
fibrinogen alpha chain	A0A1U7QP17_MESAU	THTAGSDSDIFTHLTDPGSHVPAYSSSSK	1001.46	28.54	+3	70776	44978	53711	29269	32049	33835	32510	36241	0.677463	-0.561785	0.192009	√
flavin reductase	A0A1U7RG83_MESAU	HDLGHFMLR	375.859	18.21	+3	21095	12998	18636	7325	1609	3003	3253	3064	0.181986	-2.4581	0.033903
flavin reductase	A0A1U7RG83_MESAU	RLPSEGPQPAHVVVGDVR	638.35	18.84	+3	49552	34538	43631	28414	11317	14777	11291	16774	0.346873	-1.52752	0.024033
flavin reductase	A0A1U7RG83_MESAU	IAIFGATGR	453.264	23.49	+2	11563	11818	9144	12783	4164	4404	13937	2553	0.553059	-0.854495	0.228117
glutathione peroxidase 3	A0A1U8BIS9_MESAU	FLVGPDGIPVMR	650.858	42.33	+2	43940	34482	29740	22171	5545	1705	2880	2465	0.0966371	-3.37128	0.00521577	√
glutathione peroxidase 3	A0A1U8BIS9_MESAU	NSCPPTAELLGSPGR	778.38	24	+2	70827	40676	49580	28415	5074	5184	5373	6502	0.116798	-3.09791	0.0198913	√
glutathione peroxidase 3	A0A1U8BIS9_MESAU	YVRPGGGFVPNFQLFEK	652.344	44.33	+3	37867	23964	31367	15696	1194	871	2321	2981	0.0676529	-3.8857	0.0152134	√
Haptoglobin	A0A1U7Q238_MESAU	SCSVAEYGVYVK	681.324	39.62	+2	21298	15301	17838	8318	18593	25474	22072	15287	1.29752	0.375759	0.187117
Haptoglobin	A0A1U7Q238_MESAU	VMPICLPSKDYIAPGR	606.32	33.38	+3	10976	9493	12961	7219	5168	5094	9783	6886	0.662526	-0.593952	0.0601595
Hemoglobin subunit alpha	HBA_MESAU	MFFVYPTTK	567.289	32.65	+2	582670	354916	464002	251664	70034	80174	93881	87070	0.200308	-2.31971	0.0207625	√
Hemoglobin subunit alpha	HBA_MESAU	TYFPHFDVSHGSAQVK	607.297	25.04	+3	120256	67671	91052	47481	20578	8916	25816	15280	0.216229	-2.20937	0.0192295	√
Hemoglobin subunit alpha	HBA_MESAU	IGGHAGEYGAEALER	765.371	16.12	+2	539748	207974	443510	75929	40935	99137	93777	87217	0.253374	-1.98066	0.132423	√
Hemoglobin subunit beta	HBB_MESAU	FFEHFGDLSSASAVMNNPQVK	775.704	41.29	+3	63795	46394	47579	29912	14624	19448	17738	14632	0.354017	-1.49811	0.0229834	√
Hemoglobin subunit beta	HBB_MESAU	VNADAVGAEALGR	621.825	20.49	+2	408057	238331	248702	152245	64257	88843	74448	84250	0.297706	-1.74804	0.050329	√
Hemoglobin subunit beta	HBB_MESAU	VVAGVANALAHKYH	483.937	18.09	+3	80604	47034	66584	34793	12481	18085	19090	19254	0.300897	-1.73266	0.0394214	√
hemoglobin subunit zeta	A0A1U7R5T9_MESAU	MASQAEAIGTETLER	803.891	23.53	+2	10491	7249	8847	5539	3093	4308	3919	2884	0.442134	-1.17744	0.0264529
hemoglobin subunit zeta	A0A1U7R5T9_MESAU	AIIMSMWDK	547.772	27.28	+2	108179	71325	88821	18959	71787	71556	86387	74888	1.06034	0.0845235	0.835197
hemoglobin subunit zeta	A0A1U7R5T9_MESAU	TYFPHFDLHHGSQQLR	661.659	48.5	+3	9538	3980	10156	2465	10812	8857	9936	5537	1.34443	0.426992	0.134252
Hemopexin	A0A1U7RF88_MESAU	YYCFQGNQFLR	748.343	14.44	+2	35490	33229	49496	22001	102650	43698	64043	63982	1.95679	0.968488	0.0847819
Ig mu chain C region	IGHM_MESAU	SVLEGSDEYLVCK	749.858	26.98	+2	13093	13849	14315	11210	11842	8400	7708	10099	0.725199	-0.463552	0.0847097
kininogen-1	A0A1U8BRY4_MESAU	GRPSGAGAESAPGSKAESSHLAQ	718.017	28.77	+3	66889	40047	39710	29451	71773	75325	84990	80454	1.77483	0.82768	0.0450051
kininogen-1	A0A1U8BRY4_MESAU	FLNCEYKGRPSGAGAESAPGSK	761.699	48.92	+3	2485	574	4372	323	3526	3484	3641	1961	1.62652	0.701784	0.206789
lumican	A0A1U7Q4A8_MESAU	ILGPVSYSK	482.279	17.57	+2	25218	19456	22119	12801	2782	2833	2648	2733	0.138151	-2.85568	0.00742325
lumican	A0A1U7Q4A8_MESAU	SVPMVPSGIK	507.786	22.26	+2	27016	15739	14560	11183	2773	3409	2429	2396	0.160691	-2.63764	0.0240051
lumican	A0A1U7Q4A8_MESAU	RFTGLQYLR	577.327	27.63	+2	150708	94809	103276	62246	96399	116532	124198	119819	1.11169	0.152755	0.659204
lysozyme C-1	A0A1U8CNI4_MESAU	AINYNPGSR	496.251	28.39	+2	355782	199038	252169	153609	233730	255760	89585	232303	0.844659	-0.243559	0.586117
Myoglobin	A0A1U7QU54_MESAU	KHGSTVLTALGVILKK	555.686	33.58	+3	1001	1750	1356	1978	1057	997	750	1381	0.687757	-0.54003	0.0782929
Myoglobin	A0A1U7QU54_MESAU	VETDLAGHGQEVLIR	818.936	23.07	+2	47139	27066	33897	18939	26205	33235	36297	37964	1.05242	0.0737161	0.854377
parvalbumin alpha	A0A1U8BK18_MESAU	FFQMVGLKK	549.312	24.01	+2	5900	5538	4272	1576	6557	8468	11450	10303	2.12762	1.08924	0.07944
parvalbumin alpha	A0A1U8BK18_MESAU	SGFIEEDELGSILQGFSPDAR	756.366	28.03	+3	72168	49061	51848	43235	98437	114936	112037	98038	1.95758	0.969071	0.00979402
parvalbumin alpha	A0A1U8BK18_MESAU	AIGAFAAADSFDHKK	516.932	19.19	+3	6907	4765	6948	4042	7696	10851	108	345	0.838408	-0.254276	0.765989
peptidyl-prolyl cis-trans isomerase A	A0A1U7RE28_MESAU	VSFELFADKVPK	690.382	35.87	+2	4960	5319	7517	5728	3910	387	320	1239	0.248937	-2.00615	0.0400643	√
plasma protease C1 inhibitor	A0A1U8CDV4_MESAU	LLDSLPSDTR	558.798	34.57	+2	2171	2154	2921	2592	6496	2407	4600	5197	1.90079	0.926601	0.0806631	√
plasma protease C1 inhibitor	A0A1U8CDV4_MESAU	SSQDMLSVMEK	627.789	32.2	+2	3883	4777	4455	5021	5146	5519	5741	5927	1.23142	0.300321	0.00437194	√
plasma protease C1 inhibitor	A0A1U8CDV4_MESAU	VLGLDSDANLELINTWVAENTNHK	889.452	48.82	+3	213	413	309	331	2274	1235	1517	2907	6.26619	2.64759	0.0249152	√
plasminogen	A0A1U8CMG0_MESAU	KQVGAGSIADCAAK	688.354	35.45	+2	131013	70964	103894	143658	44234	40310	42416	810	0.284231	-1.81487	0.0429062	√
plasminogen	A0A1U8CMG0_MESAU	ICLDPNAPAIK	606.326	25.56	+2	1914790	1231863	1331554	855907	997062	1124439	1094833	418148	0.681366	-0.553499	0.0967287	√
platelet basic protein	A0A1U7QAS5_MESAU	GGEKICLDPNAPAIK	528.28	22.56	+3	18750	10988	12030	8026	19674	24143	20979	21563	1.73433	0.794375	0.0524604
platelet basic protein	A0A1U7QAS5_MESAU	ICLDPNAPAIKK	670.374	19.14	+2	565682	326278	434409	241532	258729	321525	338517	346465	0.806962	-0.309428	0.450054
platelet basic protein	A0A1U7QAS5_MESAU	SDDVDPYLELR	661.317	30.84	+2	323346	204054	246477	121127	168571	187727	198929	183009	0.824841	-0.277812	0.44677
Pregnancy protein	Q60552_MESAU	AVLDVGETGTEAAAATGLR	601.315	33.69	+3	7721	3801	6921	6850	1460	2063	1860	1629	0.277231	-1.85084	0.0186528
prenylcysteine oxidase 1	A0A1U7QQY0_MESAU	AGFSETFLNEMVAPIMR	956.968	50.29	+2	2905	1064	993	634	2057	2757	4633	4424	2.47873	1.3096	0.152151
prenylcysteine oxidase 1	A0A1U7QQY0_MESAU	TGSETRSEFYDIVLVAAPLNRK	822.771	50.5	+3	1324	603	127	476	827	767	895	748	1.27945	0.35552	0.545742
profilin-1	A0A1U7QJS1_MESAU	TFVSITPAEVGVLVGKDR	630.023	44.42	+3	23171	13611	16285	18199	6792	6277	9435	7604	0.422474	-1.24307	0.0183181	√
profilin-1	A0A1U7QJS1_MESAU	TLVLLMGK	437.775	28.79	+2	8212	3638	7553	1792	2029	3078	714	1768	0.358056	-1.48174	0.155773	√
properdin	A0A1U7R4J5_MESAU	SISCEEIPGQQSR	745.849	15.82	+2	75138	51863	61847	36102	11441	15536	15263	16297	0.260222	-1.94218	0.0202294	√
proprotein convertase subtilisin/kexin type 9	A0A1U8BW42_MESAU	ALNAFGGEGVYAVAR	747.889	31.78	+2	23921	12504	15400	11454	19555	42938	42299	43395	2.3418	1.22762	0.0901162	√
proprotein convertase subtilisin/kexin type 9	A0A1U8BW42_MESAU	VLTPNLVATLPPSTHGTGGQLLCR	834.788	41.75	+3	3968	3931	3113	1583	17829	17302	15632	17025	5.38214	2.42818	0.000192996	√
proprotein convertase subtilisin/kexin type 9	A0A1U8BW42_MESAU	GTILHGLR	433.764	19.86	+2	14562	12691	12375	7443	18262	13608	13319	18356	1.34998	0.43294	0.178908	√
protein AMBP	A0A1U7QUT5_MESAU	MSISTLVLR	510.3	33.7	+2	36444	8189	29622	14322	9515	11497	15843	10374	0.533197	-0.907259	0.212407
protein AMBP	A0A1U7QUT5_MESAU	MSISTLVLREGATGAEISTTSTR	794.416	47.66	+3	69220	42915	61307	31275	55710	41651	60025	43746	0.982488	-0.0254883	0.876654
prothrombin	A0A1U7QFC8_MESAU	GNPSPPLEQCVPERGR	598.297	17.05	+3	40140	28205	37853	21199	27777	35259	36910	37476	1.07869	0.109282	0.707781
prothrombin	A0A1U7QFC8_MESAU	SGGSKGNPSPPLEQCVPER	665.99	48.69	+3	3739	2421	1361	748	3717	2941	1953	2285	1.31769	0.398014	0.135601
prothrombin	A0A1U7QFC8_MESAU	TTVEMTPR	467.737	35.14	+2	51214	32168	46417	19862	43926	22209	8638	22321	0.64876	-0.624244	0.225392
secreted phosphoprotein 24	A0A1U7QZ59_MESAU	DSSDTSSCTFQR	695.781	49.86	+2	388	126	192	124	197	379	318	126	1.22892	0.297386	0.650059
secreted phosphoprotein 24	A0A1U7QZ59_MESAU	GYYVPTAACR	579.274	17.26	+2	19326	13290	16843	10735	12235	18741	16657	17150	1.07624	0.105996	0.736548
serine protease inhibitor A3N	A0A1U8BVP4_MESAU	EVFSTQADLSR	626.812	20.27	+2	74512	47269	42922	40289	24379	29366	27353	28111	0.532748	-0.908476	0.0726299
serine protease inhibitor A3N	A0A1U8BVP4_MESAU	HLQILTEFKEK	462.598	21.94	+3	57900	30557	42614	24336	8621	9630	1389	12466	0.206593	-2.27514	0.0381549
serotransferrin	A0A1U8BSW4_MESAU	DFELLCPDGSRKPVTEYK	718.689	28.37	+3	90997	49032	65389	36878	13722	19442	30472	31371	0.392111	-1.35066	0.0902899	√
serotransferrin	A0A1U8BSW4_MESAU	GYYAVAVVK	485.274	19.36	+2	119363	68285	103377	52039	24780	38390	2628	25629	0.266501	-1.90779	0.0521916	√
serotransferrin	A0A1U8BSW4_MESAU	YLGEEYVQAVGNIRK	580.309	34.72	+3	511016	380839	437338	245677	117748	126456	149882	127730	0.331339	-1.59362	0.0189003	√
Serum amyloid A-1 protein	SAA1_MESAU	ITGRGIEDSRADQFANEWGR	678.288	25.35	+3	78486	38757	52469	29871	90206	116871	129685	135330	2.36539	1.24208	0.0417988
Serum amyloid A-5 protein	SAA5_MESAU	EAYQGAEDMWR	885.421	22.96	+2	8598	6165	4737	5295	31043	32066	31788	33341	5.17193	2.3707	0.000229702	√
Serum amyloid A-5 protein	SAA5_MESAU	SGNDPNHYRPAGLPDKY	521.319	18.31	+2	46905	22677	34194	16690	60678	88544	103940	109048	3.00674	1.5882	0.035805	√
Serum amyloid A-5 protein	SAA5_MESAU	AYSDMKEANWR	950.95	26.92	+2	13521	26903	9593	19232	37000	10209	1154	3899	0.754697	-0.406031	0.682612
serum paraoxonase/arylesterase 1	A0A1U7RA96_MESAU	IFYYDSKNPPGSEVLR	628.988	28.78	+3	103655	53129	83939	45815	126299	177514	189275	190039	2.38407	1.25343	0.0339887	√
serum paraoxonase/arylesterase 1	A0A1U7RA96_MESAU	RLTAFHEVTPVDLPNCNLVK	775.079	34.31	+3	16799	5181	19444	8218	24149	36690	26828	48588	2.74475	1.45668	0.0829042	√
serum paraoxonase/arylesterase 1	A0A1U7RA96_MESAU	STVEVFKFQEQER	542.942	23.48	+3	32134	22212	20025	17101	51938	66296	69606	61118	2.72169	1.4445	0.00963313	√
tetranectin	A0A1U7QW95_MESAU	EQLPYICQFAIV	740.879	38.89	+2	67261	38314	55192	34446	24374	28281	30222	18434	0.518977	-0.946258	0.0464953
tetranectin	A0A1U7QW95_MESAU	GGTLGTPQSGLENEALFEYAR	737.362	42.02	+3	2566	2419	1664	2470	3996	8630	685	625	1.52824	0.611869	0.552803
thymosin beta-4	A0A1U7QT87_MESAU	TETQEKNPLPSKETIEQEK	743.713	14.17	+3	25305	11531	14993	4419	9542	4509	3298	3630	0.372973	-1.42286	0.0712963
Transthyretin	A0A1U7Q643_MESAU	TAEGTWEPFASGK	690.825	24.46	+2	778440	493605	553938	522484	168378	200040	193344	215005	0.330755	-1.59617	0.0129486	√
Transthyretin	A0A1U7Q643_MESAU	GSPAVDVAVQVFK	658.864	37.63	+2	30305	26039	25241	15264	14852	14667	17467	18468	0.675836	-0.565256	0.144836	√
Transthyretin	A0A1U7Q643_MESAU	GSPAVDVAVQVFKK	722.912	30.64	+2	93082	60448	81169	33052	29361	54344	19409	43798	0.548689	-0.86594	0.211838	√
Uteroglobin	Q8VD96_MESAU	FYNPGSDLQDSGTQLK	760.037	26.7	+2	6182	5124	4490	2601	1499	841	63	1552	0.214981	-2.21772	0.0244947	√
Uteroglobin	Q8VD96_MESAU	KLVDTLPQK	685.812	45.45	+2	2277	5677	4857	1946	2506	5890	1840	1190	0.774277	-0.369079	0.355246	√
vitamin D binding protein	A0A1U8BMS0_MESAU	HLSLLTTMSNR	636.84	21.83	+2	59038	28053	39532	23528	9764	15188	16613	17029	0.390234	-1.35759	0.0933844
vitamin D binding protein	A0A1U8BMS0_MESAU	SLSLILYSR	526.311	33.59	+2	51313	32310	52653	24191	6953	10181	9021	12215	0.239115	-2.06423	0.0321898
vitamin D binding protein	A0A1U8BMS0_MESAU	TKTPNASPGELEDMVDKR	663.33	23.38	+3	42959	26889	28201	16958	7745	7564	10331	12432	0.331041	-1.59492	0.0549174
vitronectin	A0A1U7QY02_MESAU	LIRDVWGIEGPIDAAFTR	677.034	48.28	+3	19389	15824	11640	13360	6539	4827	5293	4287	0.347865	-1.5234	0.00583635	√
vitronectin	A0A1U7QY02_MESAU	TRRVDSVNPPYPR	519.615	45.16	+3	3631	1838	1473	1506	1205	1143	2447	1666	0.764796	-0.386852	0.543862	√
zinc-alpha-2-glycoprotein	A0A1U7R6L4_MESAU	CLAYDFYPQGISLHWNR	714.007	49.65	+3	11639	10480	13962	3676	21209	33109	13867	22413	2.27879	1.18827	0.087196
zinc-alpha-2-glycoprotein	A0A1U7R6L4_MESAU	SHLDQKDPPAVTITSR	588.979	16.94	+3	62461	58869	63263	28421	70654	102379	100103	94445	1.72562	0.787114	0.0477466
zinc-alpha-2-glycoprotein	A0A1U7R6L4_MESAU	WEAEKVYTQR	655.33	31.87	+2	11338	8873	8188	6686	15783	26235	23161	19295	2.4077	1.26765	0.0217816

## Sheet: 2. GH-LDL
Protein names	Uniprot entry name	Unique peptide sequence	Precursor ions /(m/z)	RT	Charge	LDL-Con01	LDL-Con02	LDL-Con03	LDL-Con04	LDL-Mod01	LDL-Mod02	LDL-Mod03	LDL-Mod04	Fold Change	log2(FC)	P-Value	Same change trend to Label-free results
alpha-2-antiplasmin	A0A1U8BM09_MESAU	FTVPVDMMQAQSYPLR	941.983	49.78	+2	819	874	503	1088	805	1840	1472	250	1.32978	0.411188	0.57861
alpha-2-HS-glycoprotein	A0A1U8BVC5_MESAU	AALVAVNYLNQHLLHGFR	879.378	48.4	+3	14008	22852	18490	18804	10430	12778	11417	7808	0.572228	-0.805338	0.017866
alpha-2-HS-glycoprotein	A0A1U8BVC5_MESAU	LGGEEVSVACK	574.784	30.45	+2	10480	11077	5737	8241	17491	28974	20478	19831	2.44193	1.28802	0.0117361
alpha-2-macroglobulin	A0A1U8CUG0_MESAU	IFQWQNVDLPTGLR	843.952	48.05	+2	12359	17535	17188	14915	18549	13181	15430	13938	0.985499	-0.0210733	0.926953
alpha-2-macroglobulin	A0A1U8CUG0_MESAU	QITNLLTGLAVEK	700.411	43.3	+2	1801	873	1372	1574	2922	3181	1990	1085	1.6331	0.70761	0.222795
alpha-2-macroglobulin	A0A1U8CUG0_MESAU	VDSHYRPGLPFFGQVR	825.88	34.17	+3	10370	11380	11811	10032	4325	13188	12248	7819	0.862065	-0.214131	0.44851
apolipoprotein A-I	A0A1U7Q2B8_MESAU	QLNLNLLENWDTLGSTVGR	715.043	50.15	+3	813540	534895	738398	527252	244180	224287	330902	211232	0.386598	-1.37109	0.00696929	√
apolipoprotein A-I	A0A1U7Q2B8_MESAU	VQPYLDQFQTK	883.854	25.58	+2	7448119	8190297	8488210	7483788	3930575	4784851	4345532	3202082	0.514484	-0.958803	0.000409491	√
apolipoprotein A-I	A0A1U7Q2B8_MESAU	WQEEVALYR	597.301	28.83	+2	10710382	10798137	11004038	8878217	3849250	3898354	4048783	3340292	0.365702	-1.45126	0.000310074	√
apolipoprotein A-II	A0A1U7R7S5_MESAU	QAGTELMNLFSSLMNR	804.831	50.7	+3	243874	224240	237183	202851	91515	75892	88028	89470	0.379789	-1.39673	0.000602661
apolipoprotein A-II	A0A1U7R7S5_MESAU	QAGTELMNLFSSLMNREK	890.343	50.15	+3	75813	79382	88093	82872	31302	29719	30432	23100	0.351217	-1.50956	0.000652648
apolipoprotein A-II	A0A1U7R7S5_MESAU	RQAEEPALQSLVSQYFQTVTDYSK	930.131	50.27	+3	15492	14424	18193	13412	12715	11253	14508	8982	0.771411	-0.374428	0.00222542
apolipoprotein A-IV	A0A1U7QMM4_MESAU	ALVQQMEQFR	825.322	28.01	+2	33707	40988	44087	33485	47528	80841	59373	47728	1.54643	0.62894	0.0467248
apolipoprotein A-IV	A0A1U7QMM4_MESAU	LLPFAIEMNER	888.853	43.29	+2	42771	81225	89794	41274	53738	58823	88523	35552	0.927751	-0.10819	0.552195
apolipoprotein A-IV	A0A1U7QMM4_MESAU	LQQHLMPYATGLQAK	588.971	25.07	+3	21194	25311	28401	22110	24824	27948	25842	20803	1.02475	0.0352699	0.71556
apolipoprotein B-100	A0A1U7QU07_MESAU	ISLQNNVENAIR	885.873	28.57	+2	2880342	3042342	4555510	3294828	8173220	8125033	8089037	8818725	2.41095	1.2696	0.00170733	√
apolipoprotein B-100	A0A1U7QU07_MESAU	LSHTIEIPAFGR	447.582	30.88	+3	1483902	1918829	2778109	2048293	4020582	4543485	4230994	3512178	1.98165	0.9867	0.00836237	√
apolipoprotein B-100	A0A1U7QU07_MESAU	TIDEMNMDFQR	700.303	28.07	+2	3384284	3737187	4452721	3885391	5534477	5984253	8423205	5310937	1.63348	0.707946	0.0200283	√
apolipoprotein C-I	A0A1U7QUM8_MESAU	TRTWFSETFGK	880.338	28.28	+2	885801	848041	952990	798201	808342	817217	803010	823957	0.933284	-0.0996117	0.215953
apolipoprotein C-I	A0A1U7QUM8_MESAU	TWFSETFGK	551.784	34.48	+2	747514	731927	908802	844872	1010230	1108482	1079271	907927	1.26995	0.344777	0.0467507
apolipoprotein C-III	A0A1U7QK70_MESAU	ARDWMDGGFTSLK	495.238	31.88	+3	1754120	1735888	1828752	1415105	3012579	2885192	3158882	2921527	1.7788	0.830902	0.000407671	√
apolipoprotein C-III	A0A1U7QK70_MESAU	DWMDGGFTSLK	828.784	40.59	+2	228997	289534	330119	211322	247001	281420	318292	240984	1.02616	0.0372506	0.540811	√
apolipoprotein C-III	A0A1U7QK70_MESAU	KVQDALTSMQKSEVAVR	830.875	21.98	+3	5383	8442	5557	4904	19142	23095	23120	17338	3.40505	1.76768	0.000892076	√
apolipoprotein E	A0A1U7QUL7_MESAU	LQAEIFQAR	538.298	23.54	+2	10837982	12110347	12289724	11050211	12874488	15259897	13818255	11189412	1.14807	0.199207	0.0711025
apolipoprotein E	A0A1U7QUL7_MESAU	NEVQTMLGQSTEELR	578.949	34.28	+3	83898	72404	87580	72589	354319	337883	425488	340538	4.60778	2.20407	0.000503007
apolipoprotein E	A0A1U7QUL7_MESAU	QWANLVEK	494.289	20.51	+2	853018	887845	982222	755301	818424	1188893	1101483	784993	1.11943	0.162758	0.249541
apolipoprotein M	A0A1U7QVF5_MESAU	EELATFDPVDNIVFNMASGSAPR	827.399	48.47	+3	114301	184434	184008	154289	5223	20188	28317	14788	0.107555	-3.21685	0.00134328
apolipoprotein M	A0A1U7QVF5_MESAU	QLQLGAAIR	485.296	23.33	+2	93888	90257	109850	84979	108988	135298	113814	91901	1.18742	0.247829	0.155141
apolipoprotein M	A0A1U7QVF5_MESAU	TEGRPDMETDLFSSSCPGGIMLK	843.387	42.88	+3	19870	28057	33503	19859	82517	77381	104823	54844	3.15498	1.65763	0.00631319
beta-2-glycoprotein 1	A0A1U7QB41_MESAU	TCPKPDDVPFAVVAPLK	818.886	38.2	+3	871	731	433	375	720	1971	1724	1330	2.38382	1.25327	0.0894339
beta-2-glycoprotein 1	A0A1U7QB41_MESAU	VCPFAGILENGVVR	785.908	45.79	+2	10014	12907	17397	13517	7811	12824	12809	8218	0.773883	-0.369812	0.0831358
C-C motif chemokine 8	A0A1U7QQI8_MESAU	VCANPSDWR	552.748	35.1	+2	13148	18534	21289	20204	28731	47301	40282	31099	2.01453	1.01044	0.0162453
Clusterin	A0A1U8C2W4_MESAU	FMDTVAEK	470.726	20.82	+2	8395	11790	11788	9788	1177	3812	3784	1850	0.254376	-1.97497	3.16554e-05
Clusterin	A0A1U8C2W4_MESAU	YINKEIQNAVQGVK	535.298	27.85	+3	35888	27088	38412	28080	49987	42183	53838	34581	1.39485	0.480114	0.00905315
complement C3	A0A1U8CME2_MESAU	LISQGQSCMNAFMDCCNYITELR	937.739	48.08	+3	18314	18105	17493	14419	20823	13854	24144	18171	1.12675	0.172168	0.417388
complement C3	A0A1U8CME2_MESAU	RYYQIIEIPAK	897.396	28.59	+2	8342	7998	2918	8757	8478	8888	3882	8987	1.07924	0.11002	0.082668
complement factor B	A0A1U7RGK9_MESAU	ATGSWSALQTR	589.302	18.75	+2	2344	1951	4809	3859	1929	1751	1194	1434	0.486616	-1.03915	0.135808
complement factor B	A0A1U7RGK9_MESAU	LEDTVTYHCSR	890.814	22.8	+2	5801	30149	40803	31548	4847	25187	21295	17470	0.635257	-0.654587	0.101449
complement factor H	A0A1U8BYV0_MESAU	RGEWVASNPSR	420.214	17.5	+3	57319	81310	100938	87074	39858	44227	82199	44802	0.646232	-0.629875	0.0196757
complement factor H	A0A1U8BYV0_MESAU	SYEHGTTLNYACDDGFR	1003.42	50.49	+2	1149	757	483	1233	1252	1237	1981	1071	1.52982	0.61336	0.27919
complement factor H-related protein 1	A0A1U8BVN8_MESAU	RYYESGSMQEFK	508.898	21.15	+3	1028	818	5013	1898	5159	3711	7305	2087	2.08542	1.06034	0.0632376
complement factor H-related protein 1	A0A1U8BVN8_MESAU	YYESGSMQEFK	884.792	28.17	+2	51802	82288	187198	189145	88120	275213	284429	190799	1.64284	0.716194	0.145238
fibrinogen alpha chain	A0A1U7QP17_MESAU	MQGLIDEVNKDFTNRVNK	707.899	25.4	+3	34815	50289	34391	39988	89338	79858	72431	58138	1.8796	0.910429	0.0195474
fibrinogen beta chain	A0A1U7QCL5_MESAU	KGGETSEMYLIQPDTSIKPYR	805.074	31.57	+3	4139	5483	4182	4820	4080	4238	3507	3738	0.835642	-0.259043	0.0626643	√
fibrinogen beta chain	A0A1U7QCL5_MESAU	QGFGNIATNDDGK	888.81	43.89	+2	818	1285	1290	5375	979	1885	500	5229	0.980041	-0.0290859	0.890433	√
fibrinogen beta chain	A0A1U7QCL5_MESAU	SILENLR	422.748	22.8	+2	8841	9748	12440	9741	8854	8588	9181	8093	0.851508	-0.231907	0.111838	√
Haptoglobin	A0A1U7Q238_MESAU	SCSVAEYGVYVK	881.324	41.01	+2	18378	18294	21980	18315	7834	8827	9438	8195	0.445568	-1.16628	0.00052135
Haptoglobin	A0A1U7Q238_MESAU	VMPICLPSKDYIAPGR	808.32	19.39	+3	80471	84128	84991	55575	10388	13544	10848	8282	0.141111	-2.8251	0.00176236
Haptoglobin	A0A1U7Q238_MESAU	VNSFLDWIQETMAKN	898.438	50.8	+2	3311	4315	2872	798	2121	2242	2898	158	0.656781	-0.606515	0.117035
Hemoglobin subunit alpha	HBA_MESAU	IGGHAGEYGAEALER	785.371	17.3	+2	38321	47442	54843	48573	21378	28158	24945	18445	0.491207	-1.0256	0.00614132	√
Hemoglobin subunit alpha	HBA_MESAU	LRVDPVNFK	383.213	22.07	+3	20185	15479	25989	21453	8130	8270	7895	9090	0.401716	-1.31575	0.0113463	√
Hemoglobin subunit alpha	HBA_MESAU	MFFVYPTTK	587.289	34.18	+2	53800	58129	81345	52071	29583	38808	31091	28932	0.523402	-0.934009	0.0258201	√
Hemoglobin subunit beta	HBB_MESAU	FFEHFGDLSSASAVMNNPQVK	775.704	42.35	+3	19354	19883	28280	18107	8389	10001	14451	8730	0.485506	-1.04244	0.00158118	√
Hemoglobin subunit beta	HBB_MESAU	GAFSSLSELHCDKLHVDPENFK	844.073	43.82	+3	99111	151278	95828	124240	105185	83531	78924	128533	0.842102	-0.247932	0.359403	√
Hemoglobin subunit beta	HBB_MESAU	VNADAVGAEALGR	821.825	21.77	+2	58548	82894	74881	81912	35772	44535	39817	30005	0.503392	-0.990247	0.00851386	√
Hemopexin	A0A1U7RF88_MESAU	CSPDPGLTALMSDHR	552.92	35.12	+3	28732	28107	37354	31011	59832	88179	71900	52879	2.17876	1.12351	0.020332	√
Hemopexin	A0A1U7RF88_MESAU	GATYAFSGSHYWR	751.844	49.1	+2	24048	24257	22929	20837	21720	15988	22987	19482	0.870817	-0.199558	0.203003
Hemopexin	A0A1U7RF88_MESAU	YYCFQGNQFLR	748.343	15.78	+2	15840	78907	33339	18321	12253	28181	17732	14758	0.498091	-1.00552	0.198043
histidine-rich glycoprotein	A0A1U7QP95_MESAU	SRDACLLDVSR	848.325	35.93	+2	81800	94308	99848	88403	22353	37588	40528	25907	0.346845	-1.52764	1.72282e-05
histidine-rich glycoprotein	A0A1U7QP95_MESAU	YPPVFGFCR	571.778	49.82	+2	4305	9339	8494	8889	3832	8034	8191	5987	0.839398	-0.252573	0.126857
histidine-rich glycoprotein	A0A1U7QP95_MESAU	YSDDSQYFR	590.749	35.11	+2	4857	4393	8415	5827	4132	3285	4212	2874	0.617359	-0.695818	0.0699763
Ig mu chain C region	IGHM_MESAU	SGFTTEPVTPEDR	718.339	30.55	+2	50990	85998	83253	73870	83784	108328	95270	85847	1.26901	0.3437	0.0284582
Ig mu chain C region	IGHM_MESAU	SVLEGSDEYLVCK	749.858	49.73	+2	15723	43827	52927	40800	18578	45143	43329	29278	0.889422	-0.169059	0.333541
inter-alpha-trypsin inhibitor heavy chain H3	A0A1U7Q227_MESAU	LADSDMNNFK	577.781	28.78	+2	8251	12914	9029	8527	3378	11784	10837	4948	0.79923	-0.323317	0.278359
inter-alpha-trypsin inhibitor heavy chain H3	A0A1U7Q227_MESAU	SLPEGVVDGVEVYSTK	839.93	50.49	+2	3285	5089	8489	5508	5282	2497	8789	1253	0.796612	-0.328051	0.477739
keratin, type II cytoskeletal 2	A0A1U7Q424_MESAU	LLRDYQELMNVK	781.408	42.87	+2	1885	3049	574	2295	4589	7774	7227	4137	3.04075	1.60443	0.0343009
Myoglobin	A0A1U7QU54_MESAU	HGSTVLTALGVILKK	512.987	40.89	+3	2049	2788	2198	2224	1110	1885	1440	929	0.579328	-0.787547	0.0033718
Myoglobin	A0A1U7QU54_MESAU	YKELGFQG	471.24	20.72	+2	37498	59073	79885	57224	9144	19829	18083	12278	0.253911	-1.9776	0.00828248
Myoglobin	A0A1U7QU54_MESAU	YLEFISESIIEVLK	841.988	43.4	+2	45188	98858	150844	89244	84949	121290	204884	108839	1.3536	0.436797	0.0242873
platelet basic protein	A0A1U7QAS5_MESAU	GGEKICLDPNAPAIK	528.28	44.84	+3	4439	5297	8712	5140	4584	5289	8911	1881	0.876081	-0.190864	0.450229
platelet basic protein	A0A1U7QAS5_MESAU	ICLDPNAPAIKK	447.252	20.93	+3	30098	33488	47892	28739	43324	88420	82471	40238	1.81471	0.859738	0.0684543	√
platelet basic protein	A0A1U7QAS5_MESAU	SDDVDPYLELR	881.317	31.8	+2	11788	13008	14851	18085	29883	33424	30712	22878	2.02482	1.01779	0.0235037	√
platelet basic protein	A0A1U7QAS5_MESAU	TAEGTWEPFASGK	890.825	25.78	+2	23091	25808	27755	23877	22115	25972	25483	19478	0.925565	-0.111593	0.151902
Pregnancy protein	Q80552_MESAU	AVLDVGETGTEAAAATGLR	901.488	50.75	+2	877	2183	1143	1350	755	1399	883	893	0.707726	-0.498738	0.0664344
prenylcysteine oxidase 1	A0A1U7QQY0_MESAU	LMFAIGGDDYLR	885.842	41	+2	7454	13589	17123	10984	8788	11404	11548	7888	0.806267	-0.310671	0.194657
prenylcysteine oxidase 1	A0A1U7QQY0_MESAU	VQGHDYEAGGSVIHPLNLHMK	788.051	48.99	+3	2845	2819	2880	1912	4828	5215	4898	4154	1.82622	0.868864	0.00020099	√
Prothrombin	A0A1U7QFC8_MESAU	GNPSPPLEQCVPER	790.38	21.87	+2	5448	8852	5988	5894	15885	18121	13252	12183	2.2703	1.18288	0.00305361
Prothrombin	A0A1U7QFC8_MESAU	LYQGNLAVTTLGSPCLAWASLPAK	844.449	48.99	+3	19305	20328	28385	18300	13909	4708	11725	8892	0.454529	-1.13756	0.0214448
Prothrombin	A0A1U7QFC8_MESAU	TEKELLDSYIDGR	789.888	33.03	+2	1287	1790	2744	1388	817	913	1830	722	0.59398	-0.751514	0.00572763
serine protease inhibitor A3N	A0A1U8BVP4_MESAU	AVLDVGETGTEAAAATGVK	880.457	50.59	+2	8804	8777	15353	10279	15033	12844	17724	11858	1.32967	0.411067	0.0406575
serine protease inhibitor A3N	A0A1U8BVP4_MESAU	GFGNLLHMLSQPGDQVQLSTGNAMFVEK	1008.83	49.75	+3	1275	1747	1400	1449	2944	5079	3818	3587	2.62783	1.39387	0.00644088
serotransferrin	A0A1U8BSW4_MESAU	ASDRDITWNNLK	478.244	17.82	+3	75825	85492	111832	95372	84013	84587	87702	83504	0.92208	-0.117036	0.379461
serotransferrin	A0A1U8BSW4_MESAU	LYLGHNYVTAIR	710.391	28.81	+2	9757	11552	15270	11904	8721	14752	10892	8393	0.881917	-0.181285	0.461267
serotransferrin	A0A1U8BSW4_MESAU	YLGEEYVQAVGNIRK	580.309	35.93	+3	33381	38278	38898	37985	27034	31959	32728	24372	0.78155	-0.35559	0.0214581
serum albumin	A0A1U7Q2I1_MESAU	APQVSTPTLVEAAR	720.398	28.11	+2	241580	277104	338458	288428	590201	717857	898788	504933	2.36719	1.24317	0.0125304
serum albumin	A0A1U7Q2I1_MESAU	LPCVEDYISAILNR	831.93	50.59	+2	88743	92038	117891	108379	130280	143271	128971	72183	1.16621	0.221822	0.452912
serum albumin	A0A1U7Q2I1_MESAU	YTQKAPQVSTPTLVEAAR	854.021	24.98	+3	385954	458895	480208	392795	201711	223108	210549	189118	0.479952	-1.05904	0.00127109
Serum amyloid A-1 protein	SAA1_MESAU	ITGRGIEDSRADQFANEWGR	780.039	28.81	+3	27843	32830	38882	20350	1918	1320	2279	1877	0.0616655	-4.01939	0.00544421
Serum amyloid A-5 protein	SAA5_MESAU	SGNDPNHYRPAGLPDKY	834.303	19.37	+3	41083	41708	40299	34214	37957	47845	39477	32982	1.00608	0.00875042	0.913584
serum paraoxonase/arylesterase 1	A0A1U7RA98_MESAU	IFYYDSKNPPGSEVLR	828.988	30.24	+3	19943	21183	25891	20992	22735	23815	21531	18528	0.984093	-0.0231341	0.859021
serum paraoxonase/arylesterase 1	A0A1U7RA98_MESAU	IQNILSEEPK	585.822	49.82	+2	19832	18288	27748	21905	29829	25550	28595	21547	1.2022	0.265681	0.173557
serum paraoxonase/arylesterase 1	A0A1U7RA98_MESAU	NPPGSEVLR	484.782	28.99	+2	4847	3490	5082	3831	7250	2923	5783	3232	1.11235	0.153608	0.542645
Transthyretin	A0A1U7Q843_MESAU	VLDAVRGSPAVDVAVQVFKK	700.072	40.48	+3	3233	5123	2888	4223	1395	1940	1352	844	0.3576	-1.48358	0.0129021
vitamin D binding protein	A0A1U8BMS0_MESAU	ELAMLGKDDFR	847.829	42.25	+2	34877	29944	47249	27493	87415	80121	81159	42023	2.08306	1.0587	0.0231489
vitamin D binding protein	A0A1U8BMS0_MESAU	QLTSFIER	497.272	48.88	+2	8793	9250	10482	8228	11533	12779	18577	9148	1.41586	0.501676	0.0873777

## Sheet: 3. GH-HDL
Protein names	Uniprot entry name	Unique peptide sequence	Precursor ions /(m/z)	RT	Charge	HDL-Con01	HDL-Con02	HDL-Con03	HDL-Con04	HDL-Mod01	HDL-Mod02	HDL-Mod03	HDL-Mod04	Fold Change	log2(FC)	P-Value	Same change trend to Label-free results
Hemoglobin subunit beta	HBB_MESAU	DFTPSAQSAFHK	445.882	15.38	+3	5168	4029	4440	16909	787	610	943	1704	0.13239	-2.91713	0.104028
Hemoglobin subunit beta	HBB_MESAU	LLGNMIIIVLSHDLGK	579.343	47.92	+3	20335	719	18443	317	18284	27600	6294	3858	1.40744	0.493078	0.657568
Hemoglobin subunit beta	HBB_MESAU	VNADAVGAEALGR	621.825	19.29	+2	375351	93100	604893	358322	53057	30836	67232	49726	0.140292	-2.8335	0.0506276
alpha-2-HS-glycoprotein	A0A1U8BVC5_MESAU	AALVAVNYLNQHLLHGFR	679.378	18.76	+3	68584	33322	37443	20220	72220	83833	26463	18873	1.26208	0.335804	0.50068
alpha-2-HS-glycoprotein	A0A1U8BVC5_MESAU	AQNVPLPVSTLVEFVVAATDCTAQEVTDPAK	1090.89	50.93	+3	2092	554	4352	2417	1521	1868	1986	502	0.624217	-0.679881	0.36277
alpha-2-HS-glycoprotein	A0A1U8BVC5_MESAU	HAFSPVASVESASGEVVGPPK	684.685	32.77	+3	66450	24988	123148	121078	26991	18125	40570	49886	0.403892	-1.30796	0.060683
aminopeptidase N	A0A1U7R1Z8_MESAU	GNQYAMESQFQGELADDLAGFYR	870.724	48.51	+3	376	617	799	815	249	559	405	374	0.608746	-0.716088	0.0754183
aminopeptidase N	A0A1U7R1Z8_MESAU	YVEDVSPNNVQIR	766.889	49.26	+2	951	882	569	193	1182	1289	497	255	1.242	0.31267	0.227805
angiopoietin-like protein 8	A0A1U7QT44_MESAU	LTEAGHSLGLFDR	708.368	18.56	+2	53315	23918	47147	27947	53902	22649	45755	21203	0.942111	-0.0860305	0.257149
angiopoietin-like protein 8	A0A1U7QT44_MESAU	SAWLGQAHQEFETLK	582.293	44.27	+3	1003	993	834	1934	1009	442	1202	1212	0.811293	-0.301705	0.437162
anthrax toxin receptor 1	A0A1U7QAQ9_MESAU	AFDLYFVLDK	615.824	15.27	+2	5351	7456	16809	12611	12059	14064	16169	7435	1.17761	0.235864	0.565568
apolipoprotein A-I	A0A1U7Q2B6_MESAU	LQEQLGPVTQEFWDNLEKETEWLR	996.829	50.63	+3	133371	112545	98989	149674	43927	5096	128726	6988	0.373524	-1.42073	0.130127
apolipoprotein A-I	A0A1U7Q2B6_MESAU	MEPLGAELRDGAR	707.859	18.56	+2	1211448	223442	2100720	1271601	1164989	262771	1365784	1654460	0.925277	-0.112042	0.726945
apolipoprotein A-I	A0A1U7Q2B6_MESAU	MTPYSDQMRDR	467.208	12.96	+3	215900	87192	376936	194750	273598	80257	461271	27590	0.963348	-0.0538704	0.895999
apolipoprotein A-II	A0A1U7R7S5_MESAU	QAGTELMNLFSSLMNR	604.631	15.27	+3	292826	255817	273167	233556	365561	135173	119847	262321	0.836584	-0.257418	0.492691
apolipoprotein A-II	A0A1U7R7S5_MESAU	RQAEEPALQSLVSQYFQTVTDYSK	930.131	49.91	+3	8991	7016	12414	12845	28742	27430	20100	25091	2.45633	1.29651	0.0162955	√
apolipoprotein A-IV	A0A1U7QMM4_MESAU	ALVQQMEQFR	625.322	24.23	+2	161538	106812	162382	122391	159234	248754	222603	165770	1.43975	0.525822	0.136597	√
apolipoprotein A-IV	A0A1U7QMM4_MESAU	ATIDQNLEDLR	644.331	24.03	+2	92875	48790	102013	95500	83882	122542	151874	94702	1.33558	0.417468	0.24872	√
apolipoprotein A-IV	A0A1U7QMM4_MESAU	LNHQLEGLAFQMK	510.27	26.8	+3	30739	9705	39920	20544	24732	7128	35410	19550	0.860388	-0.216941	0.048911
apolipoprotein B-100	A0A1U7QU07_MESAU	INWEEEAASR	602.783	19.39	+2	109143	31790	114428	96100	41488	20146	44713	33180	0.396991	-1.33282	0.0314735
apolipoprotein B-100	A0A1U7QU07_MESAU	LPYIGLTTPLLK	664.913	48.12	+2	22498	9208	43411	35292	13402	9888	18485	11934	0.486455	-1.03962	0.102695
apolipoprotein B-100	A0A1U7QU07_MESAU	MEVIPPLVENR	648.853	34.63	+2	114144	61186	327589	260131	69720	35586	130336	102347	0.442945	-1.1748	0.0858448
apolipoprotein B-100	A0A1U7QU07_MESAU	QVVLYPDKDEPK	477.589	28.55	+3	6606	6545	4898	4737	2893	452	13406	824	0.771307	-0.374623	0.72054
apolipoprotein C-I	A0A1U7QUM6_MESAU	LKEFGNTLEDKAR	760.907	14.3	+2	26511	6421	44471	6851	1849	9945	1832	7719	0.253341	-1.98085	0.247895	√
apolipoprotein C-I	A0A1U7QUM6_MESAU	TRTWFSETFGK	453.895	22.59	+3	300233	90425	569448	401763	150274	91342	196258	241708	0.499007	-1.00287	0.113301	√
apolipoprotein C-I	A0A1U7QUM6_MESAU	TWFSETFGK	551.764	33.28	+2	2657853	804647	4873387	3727174	1740924	891177	2573223	2484732	0.637488	-0.64953	0.112711	√
apolipoprotein C-III	A0A1U7QK70_MESAU	ARDWMDGGFTSLK	742.354	29.06	+2	1719508	471047	2825053	1732303	707269	410433	765097	585028	0.365717	-1.4512	0.0792971
apolipoprotein C-III	A0A1U7QK70_MESAU	DWMDGGFTSLK	628.784	39.47	+2	287643	62778	418720	301416	124985	60106	164216	145997	0.46266	-1.11198	0.0703571
apolipoprotein C-III	A0A1U7QK70_MESAU	VQDALTSMQK	560.787	14.3	+2	182206	70128	351111	20026	86448	52273	103367	49373	0.467481	-1.09702	0.264738
apolipoprotein E	A0A1U7QUL7_MESAU	DRLEEVREQMEEVR	606.632	24.34	+3	472193	132598	854200	625473	366173	155212	454532	474147	0.695653	-0.52356	0.170675
apolipoprotein E	A0A1U7QUL7_MESAU	LGADMEDLR	510.245	18.98	+2	1221607	296352	2174994	1508727	710881	314641	865369	929984	0.542301	-0.882835	0.117302
apolipoprotein E	A0A1U7QUL7_MESAU	LQAEIFQAR	538.298	21.34	+2	1302491	364961	1942475	1231761	1052409	494642	1163304	852332	0.735836	-0.442544	0.186522
apolipoprotein M	A0A1U7QVF5_MESAU	AFLVTPR	402.242	15.79	+2	347508	382676	349738	362678	629877	939176	913072	814987	2.28553	1.19253	0.00580939	√
apolipoprotein M	A0A1U7QVF5_MESAU	GLRTEGRPDMETDLFSSSCPGGIMLK	952.123	39.26	+3	45875	9301	80265	64735	56271	66814	62796	72667	1.2916	0.369163	0.419392	√
apolipoprotein M	A0A1U7QVF5_MESAU	QLQLGAAIR	485.296	20.83	+2	325447	117630	397367	347374	385588	175204	478567	356332	1.175	0.232666	0.0424443	√
apolipoprotein M	A0A1U7QVF5_MESAU	SPHPPEKCVEDFQALTSCLDFK	869.074	40.3	+3	35895	20190	30835	51297	47077	30761	52412	62041	1.39123	0.476356	0.0151678	√
beta-2-glycoprotein 1	A0A1U7QB41_MESAU	ATFGCHETYNLDGPEEVECTK	819.683	43.88	+3	1969	434	4391	9500	1503	1276	6628	5644	0.923714	-0.114481	0.827026
beta-2-glycoprotein 1	A0A1U7QB41_MESAU	TDAWDVKPC	546.245	28.75	+2	1083	463	10108	9676	506	493	6289	7001	0.669902	-0.577979	0.144875
beta-Ala-His dipeptidase	A0A1U8CLW4_MESAU	EWVAIESDSVQPVPR	856.436	16.1	+2	53887	90592	166371	106682	4315	4035	4380	47883	0.14517	-2.78419	0.0394852	√
beta-Ala-His dipeptidase	A0A1U8CLW4_MESAU	NTDLDLEEYQK	684.32	23.51	+2	62842	33698	30344	13770	66388	23678	4401	20808	0.819564	-0.287071	0.459566	√
beta-Ala-His dipeptidase	A0A1U8CLW4_MESAU	SVMMLPLGAVDDGEHSQNEK	719.67	38.09	+3	8339	3174	11601	9724	9165	6682	12549	11281	1.20826	0.272937	0.0703867
BPI fold-containing family B member 3	A0A1U8CZ95_MESAU	SCQAVFTGIQVNSGMFSR	994.969	49.52	+2	566	499			250	980	123	249	0.752113	-0.410979	0.870039
Cholesteryl ester transfer protein	A0A1U7QGU4_MESAU	AALLVLNQETAK	635.872	24.03	+2	44705	11149	80339	47622	51738	28714	51711	44201	0.959465	-0.0596984	0.862719
Cholesteryl ester transfer protein	A0A1U7QGU4_MESAU	ASYPDITGER	554.767	14.72	+2	74636	29113	18146	64222	76792	29826	93819	63582	1.41856	0.504432	0.375116
Cholesteryl ester transfer protein	A0A1U7QGU4_MESAU	EINVISNIMADFVQTR	925.477	49.91	+2	5098	1313	30528	25481	2092	1605	13903	12937	0.489218	-1.03145	0.138002
Clusterin	A0A1U8C2W4_MESAU	FMDTVAEK	470.726	18.55	+2	4189	1532	4847	1977	7885	4314	4264	3261	1.57226	0.65284	0.150889
Clusterin	A0A1U8C2W4_MESAU	QQSQALDAMQDSFTR	863.397	49.76	+2	1514	868	2164	1497	630	852	615	766	0.473771	-1.07774	0.0856234	√
complement C3	A0A1U8CME2_MESAU	CCEDGMRDIPMK	756.309	27.01	+2	12165	5479	4503	1054	11891	492	2952	384	0.677514	-0.561678	0.179517
fetuin-B	A0A1U7QP51_MESAU	LDVSFLYLGPEEK	755.395	47.84	+2	1423	574	254	4583	492	974	6170	951	1.25651	0.329424	0.841339
fetuin-B	A0A1U7QP51_MESAU	SRHSGDFGADAQGAMSK	574.594	49.81	+3	742	494	430	498	739	378	370	675	0.999076	-0.00133398	0.994212
fetuin-B	A0A1U7QP51_MESAU	STECPGPAEGTNPLILPP	925.454	49.59	+2	1958	1514	584	1365	443	1878	253	747	0.612618	-0.706941	0.270039
flavin reductase	A0A1U7RG83_MESAU	LQDVTDDHIR	606.304	15.48	+2	211588	99304	91754	716158	183045	127317	680561	565330	1.391	0.476119	0.552835
glutathione peroxidase 3	A0A1U8BIS9_MESAU	LFWEPMK	475.744	15.46	+2	6886	13796	11247	13703	5852	3114	5602	5510	0.439998	-1.18443	0.0532332	√
glutathione peroxidase 3	A0A1U8BIS9_MESAU	TDCHGGMSGTIYDYGALTIDGEEYIPFK	1037.46	49.38	+3	878	361	2714	946	1134	3189	1674	1816	1.59482	0.673389	0.432257
Hemoglobin subunit alpha	HBA_MESAU	LRVDPVNFK	544.317	19.19	+2	411539	93650	626782	413747	77290	29957	94211	77216	0.180288	-2.47163	0.046117	√
Hemoglobin subunit alpha	HBA_MESAU	MFFVYPTTK	567.289	33.79	+2	374435	98518	624289	538383	67389	42924	107406	96233	0.191946	-2.38123	0.0471565	√
Hemoglobin subunit alpha	HBA_MESAU	TYFPHFDVSHGSAQVK	607.297	22.07	+3	90128	90873	98480	76672	15456	7961	16479	14320	0.152227	-2.71571	0.000541799	√
insulin-like growth factor-binding protein complex acid labile subunit	A0A1U7QLS9_MESAU	ALRDFALQNPSIVPR	566.321	33.59	+3	16787	5311	26233	21057	7803	4385	8400	7332	0.402375	-1.31339	0.0647643
insulin-like growth factor-binding protein complex acid labile subunit	A0A1U7QLS9_MESAU	NFVTAVAPGAFLGMK	761.908	47.81	+2	2375	875	2941	2647	1323	3787	2631	746	0.960285	-0.0584653	0.938743
integrin alpha-2	A0A1U7RA21_MESAU	GVLNQHQFLEGPEGTGNAR	675.336	34.83	+3	86210	38544	149868	97837	55603	29774	61856	42779	0.510155	-0.970991	0.0748911
Integrin beta	A0A1U7R5P8_MESAU	CHLEDNMYK	605.255	15.57	+2	136788	70570	38288	161747	112992	117782	76789	121278	1.05265	0.0740217	0.823044
Integrin beta	A0A1U7R5P8_MESAU	GCPADDIMEPR	630.771	13.56	+2	5815	2825	18598	2453	6742	4897	18123	16617	1.56206	0.643446	0.303909
Integrin beta	A0A1U7R5P8_MESAU	LLVFATDDGFHFAGDGK	603.965	15.27	+3	12798	3376	24958	127915	7905	2565	46629	103318	0.948949	-0.0755974	0.834761
integrin beta-1	A0A1U8CGG0_MESAU	IKPLGFTEEVEVVLQFICK	750.413	49.05	+3	9826	6421	2685	6493	7486	14800	5711	2514	1.20004	0.263082	0.680787
integrin beta-1	A0A1U8CGG0_MESAU	LRPEDITQIQPQQLLLK	678.397	45.54	+3	14859	13409	20984	19143	3924	3325	6698	7679	0.316193	-1.66112	0.0010178	√
integrin beta-2	A0A1U8BT74_MESAU	YDGQVCGGPER	619.267	29.37	+2	5147	1304	16042	13493	5153	4975	6809	9799	0.742956	-0.428652	0.46265	√
phosphatidylcholine-sterol acyltransferase	A0A1U7QCW4_MESAU	LDKPDVVNWLCYR	559.952	39.16	+3	5641	7584	4398	7271	33483	20278	49349	41913	5.82562	2.54241	0.0212529	√
phosphatidylcholine-sterol acyltransferase	A0A1U7QCW4_MESAU	LEPSQQDEYYR	714.326	49.36	+2	1884	2559	5059	5335	3927	4323	4414	6471	1.28968	0.367014	0.173157	√
phosphatidylinositol-glycan-specific phospholipase D	A0A1U8BF27_MESAU	MMFSGSSQTPLK	657.315	49.62	+2	2089	2762	8794	5367	2743	4124	3201	2257	0.648275	-0.625323	0.381676
phospholipid transfer protein	A0A1U7RB45_MESAU	AVEPQLEEEER	664.82	32.05	+2	17877	17877	13117	15213	113940	115180	122811	177221	8.25716	3.04565	0.00495867	√
phospholipid transfer protein	A0A1U7RB45_MESAU	TGLQLSQDPTGR	636.831	28.44	+2	16283	10649	10649	12263	8895	1413	45084	2243	1.15631	0.209525	0.868891	√
plasminogen	A0A1U8CMG0_MESAU	EQQCVIMAENSK	718.829	39.57	+2	7609	2424	22590	16017	5470	3235	13455	19303	0.852447	-0.230319	0.551988
plasminogen	A0A1U8CMG0_MESAU	NPDGDVNGPWCYTMNPR	996.92	50.22	+2	810	247	14810	5351	5265	5089	9522	24573	2.09487	1.06686	0.333345
prenylcysteine oxidase 1	A0A1U7QQY0_MESAU	LMFAIGGDDYLR	685.842	44.52	+2	2723	477	4988	3068	2154	1387	4094	1640	0.824005	-0.279275	0.395581
prenylcysteine oxidase 1	A0A1U7QQY0_MESAU	MSGITFLNFDPPIEEFNDPYQHLVTTLIK	1127.24	49.22	+3	7425	3388	8828	9291	18444	19428	16320	11219	2.26085	1.17687	0.0545463	√
prenylcysteine oxidase 1	A0A1U7QQY0_MESAU	VNFGQSTDLNAFVGAVSMTAADSNLWAVEGGNK	1124.21	14.94	+3	16417	26504	9496	11762	49303	45553	46637	40954	2.84278	1.5073	0.00463476
pulmonary surfactant-associated protein B	A0A1U7QKZ9_MESAU	EDIFQDTIRK	632.83	49.99	+2	7575	2152	31852	34397	4518	1906	37070	32705	1.00294	0.00422831	0.977412
pulmonary surfactant-associated protein B	A0A1U7QKZ9_MESAU	FLEQECEILPLK	759.897	47.91	+2	23231	2827	52079	32852	18812	7322	29752	28673	0.761868	-0.392386	0.32561
serine protease inhibitor A3N	A0A1U8BVP4_MESAU	ALYQAEASSTDFQQPHEAK	707.668	49.61	+3	248	250	125	623	247	623	849	498	1.77929	0.831305	0.295794
serine protease inhibitor A3N	A0A1U8BVP4_MESAU	GFGNLLHMLSQPGDQVQLSTGNAMFVEK	1006.83	50.53	+3	1753	371	1996	1766	1489	372	2659	1604	1.04043	0.0571867	0.793867
serotransferrin	A0A1U8BSW4_MESAU	SCYLAQAPNHVVVSR	567.623	19.19	+3	7452	4953	8352	5291	5529	1176	9672	6873	0.892583	-0.163942	0.62765	√
serotransferrin	A0A1U8BSW4_MESAU	WCALSHFER	402.522	19.27	+3	2054	1206	747	409	68	217	93	1061	0.325861	-1.61767	0.265184	√
serotransferrin	A0A1U8BSW4_MESAU	YLGEEYVQAVGNIRK	580.309	35.76	+3	13920	14342	12162	15333	4988	1488	6169	4174	0.301648	-1.72906	0.00719588	√
serum albumin	A0A1U7Q2I1_MESAU	LGEYGFQNALIVR	740.401	38.85	+2	2834309	865182	4963610	2889122	2393256	1450089	2931079	2242539	0.780539	-0.357457	0.324032
serum albumin	A0A1U7Q2I1_MESAU	RPCFSALPVDETYVPK	626.985	33.27	+3	618021	216422	1118896	668220	710677	395656	942234	674660	1.03878	0.0548922	0.760175
serum albumin	A0A1U7Q2I1_MESAU	YMCENQASISSK	709.308	13.18	+2	58608	16049	99849	4406	45881	31856	68095	39539	1.0361	0.0511654	0.920243
Serum amyloid A-5 protein	SAA5_MESAU	SGNDPNHYRPAGLPDKY	950.95	15.47	+2	130687	52530	37142	208106	133721	55159	156551	95407	1.02888	0.0410712	0.952052
serum paraoxonase/arylesterase 1	A0A1U7RA96_MESAU	GIETGAEDIEILPNGLAFLSTGLK	1229.66	50.63	+2	16124	6736	27427	18650	28725	19813	18887	18904	1.25229	0.324567	0.4661
serum paraoxonase/arylesterase 1	A0A1U7RA96_MESAU	IFYYDSKNPPGSEVLR	942.978	28.44	+2	388613	86950	530307	372147	330948	194152	313834	260424	0.797783	-0.325932	0.378226
serum paraoxonase/arylesterase 1	A0A1U7RA96_MESAU	LLIGTVFHR	528.322	24.35	+2	927236	269920	1170364	782833	803847	442152	658343	662471	0.81477	-0.295535	0.375044
serum paraoxonase/arylesterase 1	A0A1U7RA96_MESAU	LTAFHEVTPVDLPNCNLVK	723.045	38.75	+3	438952	140864	744716	489005	356589	204841	485548	369041	0.780805	-0.356966	0.231462
serum paraoxonase/arylesterase 1	A0A1U7RA96_MESAU	NPPGSEVLR	484.762	13.48	+2	90470	36790	136156	17113	87332	44530	107723	61658	1.07384	0.102778	0.755072
Transthyretin	A0A1U7Q643_MESAU	GSPAVDVAVQVFK	658.864	38.32	+2	30870	10183	39724	29603	21631	12939	14668	13871	0.571743	-0.806561	0.136297
Transthyretin	A0A1U7Q643_MESAU	GSPAVDVAVQVFKK	722.912	31.64	+2	84244	22028	58374	40496	36968	13979	36203	13412	0.490207	-1.02854	0.0485489
Transthyretin	A0A1U7Q643_MESAU	TAEGTWEPFASGK	690.825	22.08	+2	124909	31354	199834	161214	47883	26108	61390	55189	0.368386	-1.44071	0.0637238
