# Supplementary material for: Lipoprotein proteome profile: novel insight into hyperlipidemia
Source: Clin Transl Med. 2021 Apr 8;11(4):e361. doi: 10.1002/ctm2.361 (PMC8032137; doi:10.1002/ctm2.361)
Supplement: Supplementary file 6 — SUPPORTING INFORMATION [file CTM2-11-e361-s001.xlsx]

## Sheet: 1. Human-VLDL
Protein names	Uniprot entry name	Unique peptide sequence	Precursor ions /(m/z)	RT	Charge	H-VLDL-1	H-VLDL-2	H-VLDL-3
Alpha-1-antitrypsin	VFSNGADLSGVTEEAPLK	A1AT_HUMAN	917.465	27.06	2	19294	10470	8208
Alpha-2-HS-glycoprotein	FSVVYAK	FETUA_HUMAN	407.229	23.52	2	2307	1839	952
Alpha-2-macroglobulin	VTAAPQSVCALR	A2MG_HUMAN	636.84	18.11	2	7900	947	1568
Angiotensinogen	FMQAVTGWK	ANGT_HUMAN	534.271	29.63	2	50657	46479	36908
Apolipoprotein B-100	FPEVDVLTK	APOB_HUMAN	524.29	29.13	2	190382	66085	31988
Apolipoprotein C-I	EWFSETFQK	APOC1_HUMAN	601.28	11.96	2	46946	23666	14639
Apolipoprotein C-III	GWVTDGFSSLK	APOC3_HUMAN	598.801	15.27	2	470617	173288	53007
Apolipoprotein C-IV	ELLETVVNR	APOC4_HUMAN	536.803	23.26	2	20081	7770	5409
Apolipoprotein D	VLNQELR	APOD_HUMAN	436.253	20.86	2	2142	731	245
Apolipoprotein(a)	NPDAVAAPYCYTR	APOA_HUMAN	749.343	18.27	2	16524	6786	2997
Beta-2-glycoprotein 1	VCPFAGILENGAVR	APOH_HUMAN	751.893	26.01	2	6644	2014	1159
Beta-2-microglobulin	VNHVTLSQPK	B2MG_HUMAN	374.88	10.2	3	14456	9336	8920
C4b-binding protein alpha chain	YTCLPGYVR	C4BPA_HUMAN	564.779	30.84	2	1311	603	1150
Complement C3	GYTQQLAFR	CO3_HUMAN	542.283	18.64	2	17738	12295	8687
Complement C4-B	AEMADQAAAWLTR	CO4B_HUMAN	717.346	31.82	2	5779	3394	1160
Complement factor H-related protein 4	FCDMPVFENSR	FHR4_HUMAN	701.3	31.43	2	1538	460	1156
Cystatin-C	LVGGPMDASVEEEGVR	CYTC_HUMAN	822.899	25.05	2	2542	679	905
Fibrinogen alpha chain	ESSSHHPGIAEFPSR	FIBA_HUMAN	546.594	14.55	3	8625	22779	9361
Haptoglobin	YVMLPVADQDQCIR	HPT_HUMAN	569.945	32.42	3	39870	30501	15257
Haptoglobin-related protein	VGYVSGWGQSDNFK	HPTR_HUMAN	772.362	24.67	2	6849	5016	4636
Haptoglobin-related protein	VTSIQHWVQK	HPTR_HUMAN	613.338	24.76	2	3899	3394	4806
Hemoglobin subunit alpha	MFLSFPTTK	HBA_HUMAN	536.281	33.85	2	3805	1857	1365
Hemoglobin subunit alpha	TYFPHFDLSHGSAQVK	HBA_HUMAN	611.969	33.27	3	2005	1511	1678
Hemoglobin subunit beta	EFTPPVQAAYQK	HBB_HUMAN	689.854	21.17	2	7253	2789	1395
Hemoglobin subunit beta	VNVDEVGGEALGR	HBB_HUMAN	657.836	21.18	2	17709	8109	3387
Hemopexin	NFPSPVDAAFR	HEMO_HUMAN	610.807	56.56	2	7235	3810	2233
Hemopexin	EVGTPHGIILDSVDAAFICPGSSR	HEMO_HUMAN	833.416	56.53	3	1102	952	407
Ig kappa chain C region	TVAAPSVFIFPPSDEQLK	IGKC_HUMAN	973.517	48.58	2	69998	27757	14677
Immunoglobulin heavy constant alpha 1	GDTFSCMVGHEALPLAFTQK	IGHA1_HUMAN	737.019	30.17	3	12751	6386	11668
Immunoglobulin heavy constant gamma 1	TPEVTCVVVDVSHEDPEVK	IGHG1_HUMAN	713.681	25.94	3	2332	1086	3511
Immunoglobulin heavy constant gamma 3	WYVDGVEVHNAK	IGHG3_HUMAN	472.902	47.84	3	2437	1155	1450
Insulin-like growth factor-binding protein 2	TPCQQELDQVLER	IBP2_HUMAN	808.391	39.73	2	1671	3686	1767
Inter-alpha-trypsin inhibitor heavy chain H2	IQPSGGTNINEALLR	ITIH2_HUMAN	791.931	27.12	2	4900	2658	2465
Inter-alpha-trypsin inhibitor heavy chain H4	NPLVWVHASPEHVVVTR	ITIH4_HUMAN	647.355	41.53	3	12797	4595	2487
Inter-alpha-trypsin inhibitor heavy chain H4	QGPVNLLSDPEQGVEVTGQYER	ITIH4_HUMAN	805.731	41.42	3	31667	26776	20217
Alpha-1-acid glycoprotein 1	YVGGQEHFAHLLILR	A1AG1_HUMAN	584.99	30.63	3	24545	5996	7080
Alpha-1-acid glycoprotein 2	EHVAHLLFLR	A1AG2_HUMAN	412.24	23.15	3	4160	2398	517
Alpha-1-antichymotrypsin	EQLSLLDR	AACT_HUMAN	487.269	17.19	2	3291	2786	3931
Alpha-1-antitrypsin	AVLTIDEK	A1AT_HUMAN	444.755	27.05	2	2374	574	918
Alpha-1-antitrypsin	SVLGQLGITK	A1AT_HUMAN	508.311	27.15	2	29759	14424	12345
Alpha-1B-glycoprotein	HQFLLTGDTQGR	A1BG_HUMAN	686.852	18.73	2	890	971	1048
Alpha-1B-glycoprotein	SGLSTGWTQLSK	A1BG_HUMAN	632.83	18.76	2	1967	663	535
Alpha-2-HS-glycoprotein	HTFMGVVSLGSPSGEVSHPR	FETUA_HUMAN	694.346	24.13	3	14751	5350	2264
Alpha-2-HS-glycoprotein	EHAVEGDCDFQLLK	FETUA_HUMAN	830.885	23.43	2	3023	461	862
Alpha-2-macroglobulin	LPPNVVEESAR	A2MG_HUMAN	605.825	18.13	3	10990	5632	3361
Alpha-2-macroglobulin	EQAPHCICANGR	A2MG_HUMAN	471.543	18.33	3	7064	4269	1763
Angiotensinogen	ALQDQLVLVAAK	ANGT_HUMAN	634.882	29.63	2	5183	6034	2112
Angiotensinogen	DPTFIPAPIQAK	ANGT_HUMAN	649.361	29.63	2	3093	1642	821
Apolipoprotein A-I	LSPLGEEMR	APOA1_HUMAN	516.263	16.1	2	244911	86487	40599
Apolipoprotein A-I	THLAPYSDELR	APOA1_HUMAN	434.554	16.3	3	89930	55778	42575
Apolipoprotein A-II	EQLTPLIK	APOA2_HUMAN	471.287	24.57	2	3611	4017	4808
Apolipoprotein A-IV	ALVQQMEQLR	APOA4_HUMAN	608.329	23.45	2	134327	46566	20433
Apolipoprotein A-IV	LAPLAEDVR	APOA4_HUMAN	492.28	15.69	2	26337	11844	5716
Apolipoprotein A-IV	LEPYADQLR	APOA4_HUMAN	552.788	15.31	2	45234	14906	9792
Apolipoprotein B-100	ITLPDFR	APOB_HUMAN	431.245	29.01	2	137062	61616	29790
Apolipoprotein B-100	TEVIPPLIENR	APOB_HUMAN	640.864	29.13	2	284641	85286	38292
Apolipoprotein C-I	EFGNTLEDK	APOC1_HUMAN	526.748	11.86	2	2758	1173	684
Apolipoprotein C-III	DALSSVQESQVAQQAR	APOC3_HUMAN	572.955	11.86	2	454848	188872	63035
Apolipoprotein C-III	DYWSTVK	APOC3_HUMAN	449.719	15.14	2	101055	36068	11774
Apolipoprotein C-IV	AWFLESK	APOC4_HUMAN	440.732	23.21	2	19229	8565	7095
Apolipoprotein C-IV	GFMQTYYDDHLR	APOC4_HUMAN	515.898	23.1	2	16261	8284	6022
Apolipoprotein D	NILTSNNIDVK	APOD_HUMAN	615.838	20.66	2	69671	29322	10142
Apolipoprotein D	NPNLPPETVDSLK	APOD_HUMAN	712.375	20.85	2	236449	98315	54549
Apolipoprotein E	ALMDETMK	APOE_HUMAN	469.72	12.6	2	37602	6665	1370
Apolipoprotein E	GEVQAMLGQSTEELR	APOE_HUMAN	549.938	12.49	3	97006	34511	22090
Apolipoprotein E	LQAEAFQAR	APOE_HUMAN	517.275	12.6	2	124876	42900	9858
Apolipoprotein F	SGVQQLIQYYQDQK	APOF_HUMAN	566.621	35.7	3	1601	1654	1558
Apolipoprotein L1	LNILNNNYK	APOL1_HUMAN	553.304	18.65	2	4643	1958	1814
Apolipoprotein L1	VNEPSILEMSR	APOL1_HUMAN	637.824	18.86	2	6790	2639	1319.5
Apolipoprotein L1	VTEPISAESGEQVER	APOL1_HUMAN	815.9	18.87	2	30319	12117	8590
Beta-2-glycoprotein 1	ATFGCHDGYSLDGPEEIECTK	APOH_HUMAN	796.004	26.21	3	1189	5418	3223
Beta-2-glycoprotein 1	TCPKPDDLPFSTVVPLK	APOH_HUMAN	638.673	25.92	3	37017	27091	5087
C4b-binding protein alpha chain	GVGWSHPLPQCEIVK	C4BPA_HUMAN	853.938	30.64	2	14456	9336	8920
Calponin	DGTILCTLMNK	A0A087X271_HUMAN	633.315	45.21	2	125	499	370
Cathelicidin antimicrobial peptide	CMGTVTLNQAR	CAMP_HUMAN	625.803	21.49	2	873	312	902
Cathelicidin antimicrobial peptide	GSFDISCDK	CAMP_HUMAN	625.803	21.59	2	5120	614	1658
Cholesteryl ester transfer protein	ASYPDITGEK	CETP_HUMAN	540.764	15.25	2	3312	2232	1867
Cholesteryl ester transfer protein	VIQTAFQR	CETP_HUMAN	481.775	15.04	2	133	96	283
Clusterin	ASSIIDELFQDR	CLUS_HUMAN	697.352	45.23	2	17670	6700	2659
Clusterin	ELDESLQVAER	CLUS_HUMAN	644.823	45.31	2	6707	2391	1350
Clusterin	VTTVASHTSDSDVPSGVTEVVVK	CLUS_HUMAN	772.064	45.47	3	19499	7018	3057
Coagulation factor V	QEDACQGDSGGPHVTR	A0A0A0MRJ7_HUMAN	571.913	19.14	3	56523	30803	37892
Cofilin-1	AVLFCLSEDKK	COF1_HUMAN	655.345	42.44	2	2440	624	254
Collagen alpha-1(I) chain	VLCDDVICDETK	CO1A1_HUMAN	733.829	35.12	2	422	1065	561
Complement C3	VLLDGVQNPR	CO3_HUMAN	555.817	18.85	2	4615	2628	1385
Complement C3	FISLGEACK	CO3_HUMAN	555.817	18.13	2	50257	23081	12178
Complement component C9	FEGIACEISK	CO9_HUMAN	577.282	21.13	2	757	404	741
C-reactive protein	ESDTSYVSLK	CRP_HUMAN	564.775	13.14	2	5363	3939	2227
C-reactive protein	GYSIFSYATK	CRP_HUMAN	568.785	13.31	2	554	1641	1286
Cystatin-C	ALDFAVGEYNK	CYTC_HUMAN	613.806	24.99	2	2845	1483	1639
Fermitin family homolog 3	LLVPSPEGMSEIYLR	URP2_HUMAN	852.455	25.72	2	875	317	437
Fermitin family homolog 3	GCEVVPDVNVSGQK	URP2_HUMAN	744.362	25.62	2	13753	24009	8327
Fibrinogen alpha chain	GSESGIFTNTK	FIBA_HUMAN	570.78	15.37	2	2137	519	604
Fibrinogen alpha chain	HPDEAAFFDTASTGK	FIBA_HUMAN	531.911	14.96	3	2389	2308	869
Filamin-A	AGNNMLLVGVHGPR	FLNA_HUMAN	478.926	21.17	3	1645	479	560
Haptoglobin	VTSIQDWVQK	HPT_HUMAN	602.322	33.65	2	3442	2325	700
Haptoglobin	SPVGVQPILNEHTFCAGMSK	HPT_HUMAN	724.691	32.62	3	1852	429	731
Hemoglobin subunit alpha	VGAHAGEYGAEALER	HBA_HUMAN	510.583	33.32	3	1538	795	884
Heparin cofactor 2	GGETAQSADPQWEQLNNK	HEP2_HUMAN	986.953	18.96	2	3044	2308	1581
Heparin cofactor 2	GPLDQLEK	HEP2_HUMAN	450.245	19.18	2	4502	3869	2828
Ig kappa chain C region	SGTASVVCLLNNFYPR	IGKC_HUMAN	899.451	48.59	2	17109	8263	4703
Ig kappa chain C region	VYACEVTHQGLSSPVTK	IGKC_HUMAN	938.467	48.67	2	6157	7306	5074
Immunoglobulin heavy constant alpha 1	DASGVTFTWTPSSGK	IGHA1_HUMAN	770.868	30.16	2	6710	2745	1679
Immunoglobulin heavy constant alpha 1	QEPSQGTTTFAVTSILR	IGHA1_HUMAN	918.479	30.37	2	11755	7004	4221
Immunoglobulin heavy constant gamma 1	GPSVFPLAPSSK	IGHG1_HUMAN	593.827	25.71	2	14907	5697	3896
Immunoglobulin heavy constant gamma 1	THTCPPCPAPELLGGPSVFLFPPKPK	IGHG1_HUMAN	948.824	25.83	3	815	455	1059
Immunoglobulin heavy constant gamma 2	VVSVLTVVHQDWLNGK	IGHG2_HUMAN	897.499	41.33	2	875	829	398
Immunoglobulin heavy constant gamma 3	CPAPELLGGPSVFLFPPKPK	IGHG3_HUMAN	717.727	47.75	3	422	992	389
Immunoglobulin heavy constant mu	GVALHRPDVYLLPPAR	IGHM_HUMAN	592.009	31.5	3	7225	6504	5525
Immunoglobulin heavy constant mu	QIQVSWLR	IGHM_HUMAN	515.296	31.39	2	8276	2976	1234
Immunoglobulin heavy constant mu	LICQATGFSPR	IGHM_HUMAN	625.322	31.29	2	21284	5998	3659
Immunoglobulin J chain	SSEDPNEDIVER	IGJ_HUMAN	695.31	12.97	2	2537	2203	1982
Insulin-like growth factor-binding protein 4	THEDLYIIPIPNCDR	IBP4_HUMAN	619.305	33.75	3	754	804	185
Inter-alpha-trypsin inhibitor heavy chain H2	FYNQVSTPLLR	ITIH2_HUMAN	669.364	27.01	2	37960	77838	21689
Inter-alpha-trypsin inhibitor heavy chain H4	ETLFSVMPGLK	ITIH4_HUMAN	611.331	41.43	2	6153	1894	1399
iRT-Kit_	ADVTPADFSEWSK	Biognosys_iRT-Kit_WR_fusion	726.836	30.01	2
iRT-Kit_	DGLDAASYYAPVR	Biognosys_iRT-Kit_WR_fusion	699.338	27.52	2
iRT-Kit_	GTFIIDPAAVIR	Biognosys_iRT-Kit_WR_fusion	636.869	44.71	2
iRT-Kit_	GTFIIDPGGVIR	Biognosys_iRT-Kit_WR_fusion	622.854	37.05	2
iRT-Kit_	TPVISGGPYEYR	Biognosys_iRT-Kit_WR_fusion	669.838	19.86	2
iRT-Kit_	TPVITGAPYEYR	Biognosys_iRT-Kit_WR_fusion	683.854	22.86	2
Keratin, type I cytoskeletal 10	IRLENEIQTYR	K1C10_HUMAN	717.889	18.7	2	4399	2003	914
Keratin, type I cytoskeletal 10	LENEIQTYR	K1C10_HUMAN	583.296	18.79	2	410	643	319
Keratin, type I cytoskeletal 10	SLLEGEGSSGGGGR	K1C10_HUMAN	631.802	19.01	2	649	336	80
Keratin, type I cytoskeletal 9	EIETYHNLLEGGQEDFESSGAGK	K1C9_HUMAN	837.382	31.27	3	7375	4339	4079
Keratin, type I cytoskeletal 9	QGVDADINGLR	K1C9_HUMAN	579.299	31.25	3	26156	24719	19316
Keratin, type I cytoskeletal 9	QVLDNLTMEK	K1C9_HUMAN	595.808	31.15	2	1137	562	649
Keratin, type II cytoskeletal 1	LNDLEDALQQAK	K2C1_HUMAN	679.352	25.92	2	3422	1756	1109
Keratin, type II cytoskeletal 1	SLDLDSIIAEVK	K2C1_HUMAN	651.861	25.94	2	11041	3707	4841
Keratin, type II cytoskeletal 2 epidermal	GFSSGSAVVSGGSR	K22E_HUMAN	627.807	11.83	2	339	72	86
Kininogen-1	DIPTNSPELEETLTHTITK	KNG1_HUMAN	713.699	37.9	3	8829	3931	2746
Kininogen-1	YFIDFVAR	KNG1_HUMAN	515.771	37.89	2	3604	769	370
Kininogen-1	ENFLFLTPDCK	KNG1_HUMAN	692.334	37.89	2	944	377	125
Lipopolysaccharide-binding protein	ATAQMLEVMFK	LBP_HUMAN	634.823	37.28	2	2115	1599	2409
Lipopolysaccharide-binding protein	ITLPDFTGDLR	LBP_HUMAN	624.335	37.49	2	34546	13034	6000
Lipopolysaccharide-binding protein	SPVTLLAAVMSLPEEHNK	LBP_HUMAN	646.012	37.48	3	7145	2332	1821
Low-density lipoprotein receptor	SEYTSLIPNLR	LDLR_HUMAN	646.846	34.38	2	2981	1568	3105
PDZ and LIM domain protein 1	DFEQPLAISR	PDLI1_HUMAN	588.306	29.79	2	507	555	310
PDZ and LIM domain protein 1	HRHPECYVCTDCGTNLK	PDLI1_HUMAN	716.312	29.8	3	28063	28085	21857
Platelet basic protein	NIQSLEVIGK	CXCL7_HUMAN	550.819	16.02	2	27839	10819	7645
Platelet basic protein	ICLDPDAPR	CXCL7_HUMAN	550.819	15.92	2	29296	15020	8916
Platelet factor 4	ICLDLQAPLYK	PLF4_HUMAN	667.363	37.57	2	650	2370	179
Prenylcysteine oxidase 1	FLNEMIAPVMR	PCYOX_HUMAN	660.844	39.14	2	7675	3968	3551
Prenylcysteine oxidase 1	SNLISGSVMYIEEK	PCYOX_HUMAN	785.395	39.04	2	1696	842	867
Prenylcysteine oxidase 1	LVCSGLLQASK	PCYOX_HUMAN	588.326	39.13	2	1586	1632	1101
Profilin-1	STGGAPTFNVTVTK	PROF1_HUMAN	690.362	21.04	2	1880	1626	1133
Profilin-1	TFVNITPAEVGVLVGK	PROF1_HUMAN	822.472	21.25	2	4431	3699	3413
Protein AMBP	ETLLQDFR	AMBP_HUMAN	511.269	24.99	2	11058	4478	3446
Protein AMBP	GECVPGEQEPEPILIPR	AMBP_HUMAN	960.48	32.95	2	21413	11467	4044
Protein AMBP	TVAACNLPIVR	AMBP_HUMAN	607.34	32.75	2	17857	12500	8776
Protein MENT	TEHKPCTYQQCPCNR	MENT_HUMAN	660.282	23.87	3	907	1712	1919
Prothrombin	HQDFNSAVQLVENFCR	E9PIT3_HUMAN	655.307	41.01	3	10703	107654	27993
Prothrombin	LAVTTHGLPCLAWASAQAK	E9PIT3_HUMAN	665.688	40.83	3	69967	27415	10965
Prothrombin	SEGSSVNLSPPLEQCVPDR	E9PIT3_HUMAN	690.997	40.82	3	18608	12674	7556
Retinol-binding protein	FSGTWYAMAK	RET4_HUMAN	581.274	26.43	2	2540	1498	1515
Ribonuclease 4	SICSTTNIQCK	RNAS4_HUMAN	656.305	28.06	2	251	309	990
Serotransferrin	SASDLTWDNLK	TRFE_HUMAN	625.307	18.85	2	4329	929	1287
Serotransferrin	ASYLDCIR	TRFE_HUMAN	499.242	18.75	2	1728	341	598
Serotransferrin	SVIPSDGPSVACVK	TRFE_HUMAN	708.364	18.86	2	8776	2696	1313
Serum albumin	LVNEVTEFAK	ALBU_HUMAN	575.311	21.17	2	164104	65953	30631
Serum albumin	LCTVATLR	ALBU_HUMAN	467.263	13.24	2	51080	21085	10993
Serum albumin	RPCFSALEVDETYVPK	ALBU_HUMAN	637.649	30.88	3	119388	42395	24904
Serum amyloid A-1 protein	FFGHGAEDSLADQAANEWGR	SAA1_HUMAN	726.659	32.52	3	85820	49252	42084
Serum amyloid A-2 protein	GPGGAWAAEVISNAR	SAA2_HUMAN	728.371	31.41	2	6031	3417	1594
Serum paraoxonase/arylesterase 1	IFFYDSENPPASEVLR	PON1_HUMAN	942.462	30.42	2	14199	6226	6136
Serum paraoxonase/arylesterase 1	YVYIAELLAHK	PON1_HUMAN	440.583	30.63	3
Serum paraoxonase/arylesterase 1	EVQPVELPNCNLVK	PON1_HUMAN	819.93	30.32	2	9987	4548	2839
Talin-1	TMQFEPSTMVYDACR	TLN1_HUMAN	918.392	49.41	2	3389	2085	734
Thioredoxin	TAFQEALDAAGDK	THIO_HUMAN	668.823	28.87	2	3726	2925	2580
Thioredoxin	CMPTFQFFK	THIO_HUMAN	603.278	28.77	2	1854	787	757
Transgelin-2	QMEQISQFLQAAER	TAGL2_HUMAN	839.915	41.13	2	780	2043	961
Transgelin-2	TLMNLGGLAVAR	TAGL2_HUMAN	608.348	41.09	2	3850	3234	3260
Vitamin D-binding protein	HLSLLTTLSNR	D6RF35_HUMAN	418.91	27.49	3	481	1604	933
Vitronectin	DWHGVPGQVDAAMAGR	VTNC_HUMAN	556.263	26.84	3	4798	964	1642
Vitronectin	FEDGVLDPDYPR	VTNC_HUMAN	711.83	26.94	2	4668	1378	1576
Zinc-alpha-2-glycoprotein	AREDIFMETLK	ZA2G_HUMAN	676.848	24.26	2	376	248	573

## Sheet: 2. Human-LDL
Protein names	Uniprot entry name	Unique peptide sequence	Precursor ions /(m/z)	RT	Charge	H-LDL-1	H-LDL-2	H-LDL-3
Complement C4-B	A0A0G2JL54_HUMAN	AEMADQAAAWLTR	717.346	31.17	2	36040	17151	14126
Alpha-1-antitrypsin	A1AT_HUMAN	LQHLENELTHDIITK	601.991	24.19	3	8934	3657	1030
Alpha-1-antitrypsin	A1AT_HUMAN	SVLGQLGITK	508.311	24.1	2	79562	44237	30837
Alpha-1-antitrypsin	A1AT_HUMAN	VFSNGADLSGVTEEAPLK	917.465	24.14	2	64956	35781	15791
Alpha-1-antitrypsin	A1AT_HUMAN	AVLTIDEK	444.755	24.14	2	10580	5321	3821
Serum albumin	ALBU_HUMAN	LVNEVTEFAK	575.311	20.39	2	1570318	768914	360939
Serum albumin	ALBU_HUMAN	LCTVATLR	467.263	12.93	2	325060	259519	108458
Serum albumin	ALBU_HUMAN	RPCFSALEVDETYVPK	637.649	29.81	3	842924	567907	327108
Protein AMBP	AMBP_HUMAN	MTVSTLVLGEGATEAEISMTSTR	795.394	56.65	3	6283	3191	1022
Protein AMBP	AMBP_HUMAN	TVAACNLPIVR	607.34	40.14	2	44982	22121	84720
Protein AMBP	AMBP_HUMAN	EYCGVPGDGDEELLR	854.878	29.41	2	8187	3169	2935
Apolipoprotein(a)	APOA_HUMAN	NPDAVAAPYCYTR	749.343	17.81	2	149836	75672	79450
Apolipoprotein(a)	APOA_HUMAN	GTLSTTITGR	503.78	28.81	2	3346	8073	3076
Apolipoprotein(a)	APOA_HUMAN	IPLYYPNAGLTR	689.38	30.62	2	21495	7472	3524
Apolipoprotein A-I	APOA1_HUMAN	LLDNWDSVTSTFSK	806.896	39.01	2	2003120	1168880	519597
Apolipoprotein A-I	APOA1_HUMAN	LSPLGEEMR	516.263	39.54	2	1840650	920184	461800
Apolipoprotein A-I	APOA1_HUMAN	VSFLSALEEYTK	693.861	39.42	2	1212807	564637	284555
Apolipoprotein A-II	APOA2_HUMAN	VKSPELQAEAK	600.335	13.91	2	25995	16840	20664
Apolipoprotein A-II	APOA2_HUMAN	EQLTPLIK	471.287	18.53	2	116304	43821	17432
Apolipoprotein A-IV	APOA4_HUMAN	LVPFATELHER	437.907	22.57	3	23689	11732	5286
Apolipoprotein A-IV	APOA4_HUMAN	LEPYADQLR	552.788	14.2	2	86994	43676	24072
Apolipoprotein A-IV	APOA4_HUMAN	ALVQQMEQLR	608.329	22.46	2	142043	71823	38119
Apolipoprotein B-100	APOB_HUMAN	TEVIPPLIENR	640.864	29.51	2	12979074	7365304	2014484
Apolipoprotein B-100	APOB_HUMAN	IEIPLPFGGK	535.816	40.67	2	10926827	4806385	1142023
Apolipoprotein B-100	APOB_HUMAN	VEDIPLAR	456.761	14.22	2	1642531	954091	407771
Apolipoprotein B-100	APOB_HUMAN	NIILPVYDK	537.813	26.3	2	4385192	2171691	665365
Apolipoprotein C-I	APOC1_HUMAN	EFGNTLEDK	526.748	11.65	2	13299	6360	3479
Apolipoprotein C-I	APOC1_HUMAN	MREWFSETFQK	496.903	24.24	3	971336	434752	162093
Apolipoprotein C-I	APOC1_HUMAN	EWFSETFQK	601.28	25.89	2	318875	147458	79065
Apolipoprotein C-III	APOC3_HUMAN	DALSSVQESQVAQQAR	858.929	18.83	2	10516947	5580911	3026150
Apolipoprotein C-III	APOC3_HUMAN	GWVTDGFSSLK	598.801	30.03	2	2861481	1795294	861630
Apolipoprotein C-III	APOC3_HUMAN	DYWSTVK	449.719	14.08	2	379986	240349	82884
Apolipoprotein C-IV	APOC4_HUMAN	ELLETVVNR	536.803	26.92	2	204362	145225	118888
Apolipoprotein C-IV	APOC4_HUMAN	GFMQTYYDDHLR	773.343	23.29	2	63676	36256	15334
Apolipoprotein C-IV	APOC4_HUMAN	AWFLESK	440.732	21.54	2	53421	38238	11832
Apolipoprotein D	APOD_HUMAN	CPNPPVQENFDVNK	829.386	18.34	2	642469	169086	111012
Apolipoprotein D	APOD_HUMAN	IPTTFENGR	517.767	12.38	2	90010	40133	22069
Apolipoprotein D	APOD_HUMAN	VLNQELR	436.253	10.61	2	58355	24331	12929
Apolipoprotein D	APOD_HUMAN	NPNLPPETVDSLK	712.375	22.46	2	2629651	1459891	835738
Apolipoprotein D	APOD_HUMAN	MTVTDQVNCPK	646.802	11.96	2	107908	29018	13769
Apolipoprotein E	APOE_HUMAN	GEVQAMLGQSTEELR	549.938	27.74	3	195827	108332	52511
Apolipoprotein E	APOE_HUMAN	LGPLVEQGR	484.78	12.74	2	699544	421787	193398
Apolipoprotein E	APOE_HUMAN	LQAEAFQAR	517.275	12.29	2	202667	102835	282302
Apolipoprotein F	APOF_HUMAN	SGVQQLIQYYQDQK	566.621	33.4	3	106274	40460	17320
Apolipoprotein F	APOF_HUMAN	SYDLDPGAGSLEI	668.817	40.64	2	15400	8481	1277
Beta-2-glycoprotein 1	APOH_HUMAN	TCPKPDDLPFSTVVPLK	638.673	38.7	3	14320	15659	25060
Beta-2-glycoprotein 1	APOH_HUMAN	VCPFAGILENGAVR	751.893	23.93	2	18926	15528	7882
Apolipoprotein L1	APOL1_HUMAN	VTEPISAESGEQVER	815.9	13.5	2	115417	65649	43370
Apolipoprotein L1	APOL1_HUMAN	VNEPSILEMSR	637.824	24.02	2	50126	24092	14425
Apolipoprotein L1	APOL1_HUMAN	LNILNNNYK	553.304	18.03	2	42992	19938	13796
Apolipoprotein M	APOM_HUMAN	WIYHLTEGSTDLR	530.935	25.37	3	150850	76917	28635
Apolipoprotein M	APOM_HUMAN	SLTSCLDSK	505.745	11.66	2	29647	12780	8518
Apolipoprotein M	APOM_HUMAN	AFLLTPR	409.25	19.67	2	750756	316157	106033
Alpha-2-HS-glycoprotein	C9JV77_HUMAN	HTFMGVVSLGSPSGEVSHPR	694.346	24.33	3	17978	8177	4623
Cathelicidin antimicrobial peptide	CAMP_HUMAN	CMGTVTLNQAR	625.803	49.9	2	1076	1630	880
Cathelicidin antimicrobial peptide	CAMP_HUMAN	GSFDISCDK	514.721	20.21	2	33944	18607	5138
Clusterin	CLUS_HUMAN	ASSIIDELFQDR	697.352	44.49	2	57715	33657	19740
Clusterin	CLUS_HUMAN	ELDESLQVAER	644.823	18.23	2	34671	25252	14807
Complement C3	CO3_HUMAN	FISLGEACK	512.76	16.78	2	23486	22488	7695
Complement C3	CO3_HUMAN	VFLDCCNYITELR	851.9	38.49	2	61452	88027	29760
Complement C3	CO3_HUMAN	DFDFVPPVVR	595.814	41.71	2	136499	63250	23144
Complement component C9	CO9_HUMAN	FEGIACEISK	717.346	18.45	2	6531	3984	3101
Platelet basic protein	CXCL7_HUMAN	NIQSLEVIGK	577.282	21.53	2	31353	17250	8312
Platelet basic protein	CXCL7_HUMAN	ICLDPDAPR	550.819	15.22	2	51779	35560	13728
Prothrombin	E9PIT3_HUMAN	LAVTTHGLPCLAWASAQAK	528.761	35.6	3	40114	15802	8778
Prothrombin	E9PIT3_HUMAN	ELLESYIDGR	597.804	26.3	2	9642	5811	2530
Hemoglobin subunit beta	HBB_HUMAN	EFTPPVQAAYQK	689.854	20	2	7974	4473	2572
Hemopexin	HEMO_HUMAN	NFPSPVDAAFR	610.807	29.25	2	72312	34258	12226
Immunoglobulin heavy constant alpha 1	IGHA1_HUMAN	DASGVTFTWTPSSGK	770.868	27.6	2	63293	35289	16213
Immunoglobulin heavy constant alpha 1	IGHA1_HUMAN	QEPSQGTTTFAVTSILR	918.479	37.04	2	63416	44938	23386
Immunoglobulin heavy constant gamma 1	IGHG1_HUMAN	GPSVFPLAPSSK	593.827	24.54	2	347842	143304	65306
Immunoglobulin heavy constant gamma 1	IGHG1_HUMAN	TPEVTCVVVDVSHEDPEVK	713.681	30.02	3	89991	24492	13780
Immunoglobulin heavy constant gamma 1	IGHG1_HUMAN	FNWYVDGVEVHNAK	559.939	26.51	3	49573	23369	10654
Immunoglobulin heavy constant mu	IGHM_HUMAN	LICQATGFSPR	625.322	17.08	2	5987	3246	1788
Immunoglobulin heavy constant mu	IGHM_HUMAN	YVTSAPMPEPQAPGR	800.893	19.58	2	18341	12040	6226
Ig kappa chain C region	IGKC_HUMAN	TVAAPSVFIFPPSDEQLK	973.517	45.32	2	368003	218785	115873
Ig kappa chain C region	IGKC_HUMAN	SGTASVVCLLNNFYPR	899.451	48.29	2	130825	69089	48071
Ig kappa chain C region	IGKC_HUMAN	VYACEVTHQGLSSPVTK	625.98	49.99	3	9065	7183	4726
Inter-alpha-trypsin inhibitor heavy chain H2	ITIH2_HUMAN	IQPSGGTNINEALLR	791.931	23.06	2	16328	10835	7099
Inter-alpha-trypsin inhibitor heavy chain H4	ITIH4_HUMAN	IPKPEASFSPR	410.228	12.99	3	4853	4667	2290
Inter-alpha-trypsin inhibitor heavy chain H4	ITIH4_HUMAN	ETLFSVMPGLK	611.331	38.09	2	1581	4617	2122
Keratin, type I cytoskeletal 10	K1C10_HUMAN	ALEESNYELEGK	691.328	13.39	2	10275	6937	4358
Keratin, type I cytoskeletal 10	K1C10_HUMAN	QSLEASLAETEGR	695.844	18.63	2	10202	9919	5608
Keratin, type I cytoskeletal 10	K1C10_HUMAN	SLLEGEGSSGGGGR	631.802	10.93	2	1194	600	373
Kininogen-1	KNG1_HUMAN	IASFSQNCDIYPGK	800.377	26.93	2	69470	55564	46319
Lipopolysaccharide-binding protein	LBP_HUMAN	ITLPDFTGDLR	624.335	39.93	2	122441	55502	28350
Lipopolysaccharide-binding protein	LBP_HUMAN	ATAQMLEVMFK	634.823	35.81	2	19556	9100	3596
Lipopolysaccharide-binding protein	LBP_HUMAN	SPVTLLAAVMSLPEEHNK	646.012	48.93	3	18956	9433	4172
Lipopolysaccharide-binding protein	LBP_HUMAN	LAEGFPLPLLK	599.366	46.14	2	36689	15902	5452
Platelet-activating factor acetylhydrolase	PAFA_HUMAN	YPLVVFSHGLGAFR	521.621	40.49	3	1285	1478	1064
Platelet-activating factor acetylhydrolase	PAFA_HUMAN	GSVHQNFADFTFATGK	576.278	25.53	3	7202	2864	1792
Platelet-activating factor acetylhydrolase	PAFA_HUMAN	ASLAFLQK	439.261	18.7	2	36496	10520	3751
Prenylcysteine oxidase 1	PCYOX_HUMAN	LVCSGLLQASK	588.326	17.4	2	9115	9973	2713
Prenylcysteine oxidase 1	PCYOX_HUMAN	CPSIILHDR	555.79	33.84	2	181501	133748	128147
Platelet factor 4	PLF4_HUMAN	ICLDLQAPLYK	667.363	36.29	2	28736	771	713
Serum paraoxonase/arylesterase 1	PON1_HUMAN	EVQPVELPNCNLVK	819.93	29.9	2	41786	16487	13645
Serum paraoxonase/arylesterase 1	PON1_HUMAN	IFFYDSENPPASEVLR	942.462	39.74	2	196535	123087	61962
Serum paraoxonase/arylesterase 1	PON1_HUMAN	IQNILTEEPK	592.83	18.03	2	56548	29567	14703
Serum paraoxonase/arylesterase 1	PON1_HUMAN	LLIGTVFHK	514.319	23.82	2	21657	15224	9580
Serum amyloid A-1 protein	SAA1_HUMAN	GPGGVWAAEAISDAR	728.863	31.01	2	3783	3619	2627
Serum amyloid A-1 protein	SAA1_HUMAN	FFGHGAEDSLADQAANEWGR	726.659	31.02	3	567325	219095	93842
Serum amyloid A-2 protein	SAA2_HUMAN	RGPGGAWAAEVISNAR	537.95	23.82	3	208576	93019	39487
Tropomyosin alpha-4 chain	TPM4_HUMAN	AEGDVAALNR	508.262	12.62	2	5743	10108	4053
Serotransferrin	TRFE_HUMAN	SVIPSDGPSVACVK	708.364	21.34	2	61634	33507	16223
Vitronectin	VTNC_HUMAN	CTEGFNVDK	535.235	24.66	2	409775	200856	169394
Vitronectin	VTNC_HUMAN	FEDGVLDPDYPR	711.83	25.48	2	24726	14502	6468
		TPVISGGPYEYR		#N/A	2
		TPVISGGPYEYR		#N/A	2
		TPVISGGPYEYR		19.61	2
		TPVISGGPYEYR		#N/A	2
		TPVISGGPYEYR		19.72	2
		TPVISGGPYEYR		19.51	2
		TPVISGGPYEYR		#N/A	2
		TPVISGGPYEYR		#N/A	2
		TPVISGGPYEYR		#N/A	2
		TPVISGGPYEYR		#N/A	2
		TPVISGGPYEYR		#N/A	2
		TPVISGGPYEYR		#N/A	2
		TPVISGGPYEYR		#N/A	2
		TPVISGGPYEYR		#N/A	2
		TPVISGGPYEYR		#N/A	2
		TPVISGGPYEYR		#N/A	2
		TPVISGGPYEYR		#N/A	2
		TPVISGGPYEYR		#N/A	2
		TPVISGGPYEYR		18.91	2
		TPVISGGPYEYR		19.73	2
		TPVISGGPYEYR		19.62	2
		TPVISGGPYEYR		19	2
		TPVISGGPYEYR		19.73	2
		TPVISGGPYEYR		19.61	2
		TPVISGGPYEYR		19	2
		TPVISGGPYEYR		19.72	2
		TPVISGGPYEYR		19.82	2
		TPVISGGPYEYR		18.91	2
		TPVISGGPYEYR		19.73	2
		TPVISGGPYEYR		19.82	2
		TPVISGGPYEYR		18.91	2
		TPVISGGPYEYR		19.73	2
		TPVISGGPYEYR		19.62	2
		TPVISGGPYEYR		19	2
		TPVISGGPYEYR		#N/A	2
		TPVISGGPYEYR		19.61	2
		TPVISGGPYEYR		18.91	2
		TPVISGGPYEYR		19.72	2
		TPVISGGPYEYR		19.61	2
		TPVISGGPYEYR		#N/A	2
		TPVISGGPYEYR		#N/A	2
		TPVISGGPYEYR		19.62	2
		TPVITGAPYEYR		22.11	2
		TPVITGAPYEYR		22.62	2
		TPVITGAPYEYR		22.52	2
		TPVITGAPYEYR		#N/A	2
		TPVITGAPYEYR		#N/A	2
		TPVITGAPYEYR		22.51	2
		TPVITGAPYEYR		#N/A	2
		TPVITGAPYEYR		#N/A	2
		TPVITGAPYEYR		#N/A	2
		TPVITGAPYEYR		#N/A	2
		TPVITGAPYEYR		#N/A	2
		TPVITGAPYEYR		#N/A	2
		TPVITGAPYEYR		#N/A	2
		TPVITGAPYEYR		#N/A	2
		TPVITGAPYEYR		#N/A	2
		TPVITGAPYEYR		#N/A	2
		TPVITGAPYEYR		#N/A	2
		TPVITGAPYEYR		#N/A	2
		TPVITGAPYEYR		22.11	2
		TPVITGAPYEYR		22.63	2
		TPVITGAPYEYR		22.51	2
		TPVITGAPYEYR		22.11	2
		TPVITGAPYEYR		22.63	2
		TPVITGAPYEYR		22.62	2
		TPVITGAPYEYR		22.11	2
		TPVITGAPYEYR		22.63	2
		TPVITGAPYEYR		22.41	2
		TPVITGAPYEYR		22.11	2
		TPVITGAPYEYR		#N/A	2
		TPVITGAPYEYR		22.52	2
		TPVITGAPYEYR		22.11	2
		TPVITGAPYEYR		22.63	2
		TPVITGAPYEYR		22.51	2
		TPVITGAPYEYR		22.11	2
		TPVITGAPYEYR		22.63	2
		TPVITGAPYEYR		22.51	2
		TPVITGAPYEYR		#N/A	2
		TPVITGAPYEYR		#N/A	2
		TPVITGAPYEYR		#N/A	2
		TPVITGAPYEYR		#N/A	2
		TPVITGAPYEYR		#N/A	2
		TPVITGAPYEYR		#N/A	2
		DGLDAASYYAPVR		#N/A	2
		DGLDAASYYAPVR		#N/A	2
		DGLDAASYYAPVR		#N/A	2
		DGLDAASYYAPVR		#N/A	2
		DGLDAASYYAPVR		#N/A	2
		DGLDAASYYAPVR		#N/A	2
		DGLDAASYYAPVR		#N/A	2
		DGLDAASYYAPVR		#N/A	2
		DGLDAASYYAPVR		#N/A	2
		DGLDAASYYAPVR		#N/A	2
		DGLDAASYYAPVR		#N/A	2
		DGLDAASYYAPVR		#N/A	2
		DGLDAASYYAPVR		#N/A	2
		DGLDAASYYAPVR		#N/A	2
		DGLDAASYYAPVR		#N/A	2
		DGLDAASYYAPVR		#N/A	2
		DGLDAASYYAPVR		#N/A	2
		DGLDAASYYAPVR		26.98	2
		DGLDAASYYAPVR		26.87	2
		DGLDAASYYAPVR		26.79	2
		DGLDAASYYAPVR		26.89	2
		DGLDAASYYAPVR		26.88	2
		DGLDAASYYAPVR		26.79	2
		DGLDAASYYAPVR		26.89	2
		DGLDAASYYAPVR		26.87	2
		DGLDAASYYAPVR		26.79	2
		DGLDAASYYAPVR		26.98	2
		DGLDAASYYAPVR		26.87	2
		DGLDAASYYAPVR		26.79	2
		DGLDAASYYAPVR		26.89	2
		DGLDAASYYAPVR		26.68	2
		DGLDAASYYAPVR		26.79	2
		DGLDAASYYAPVR		26.88	2
		DGLDAASYYAPVR		26.78	2
		DGLDAASYYAPVR		26.79	2
		DGLDAASYYAPVR		26.88	2
		DGLDAASYYAPVR		#N/A	2
		DGLDAASYYAPVR		#N/A	2
		DGLDAASYYAPVR		#N/A	2
		ADVTPADFSEWSK		28.82	2
		ADVTPADFSEWSK		29.34	2
		ADVTPADFSEWSK		29.23	2
		ADVTPADFSEWSK		28.82	2
		ADVTPADFSEWSK		29.34	2
		ADVTPADFSEWSK		29.23	2
		ADVTPADFSEWSK		#N/A	2
		ADVTPADFSEWSK		29.25	2
		ADVTPADFSEWSK		29.32	2
		ADVTPADFSEWSK		#N/A	2
		ADVTPADFSEWSK		#N/A	2
		ADVTPADFSEWSK		#N/A	2
		ADVTPADFSEWSK		#N/A	2
		ADVTPADFSEWSK		#N/A	2
		ADVTPADFSEWSK		#N/A	2
		ADVTPADFSEWSK		#N/A	2
		ADVTPADFSEWSK		#N/A	2
		ADVTPADFSEWSK		#N/A	2
		ADVTPADFSEWSK		#N/A	2
		ADVTPADFSEWSK		#N/A	2
		ADVTPADFSEWSK		#N/A	2
		ADVTPADFSEWSK		28.82	2
		ADVTPADFSEWSK		29.34	2
		ADVTPADFSEWSK		29.43	2
		ADVTPADFSEWSK		28.82	2
		ADVTPADFSEWSK		29.33	2
		ADVTPADFSEWSK		29.23	2
		ADVTPADFSEWSK		28.82	2
		ADVTPADFSEWSK		29.25	2
		ADVTPADFSEWSK		29.33	2
		ADVTPADFSEWSK		28.82	2
		ADVTPADFSEWSK		29.44	2
		ADVTPADFSEWSK		29.23	2
		ADVTPADFSEWSK		28.82	2
		ADVTPADFSEWSK		29.25	2
		ADVTPADFSEWSK		29.23	2
		ADVTPADFSEWSK		28.82	2
		ADVTPADFSEWSK		29.24	2
		ADVTPADFSEWSK		#N/A	2
		GTFIIDPGGVIR		#N/A	2
		GTFIIDPGGVIR		#N/A	2
		GTFIIDPGGVIR		37.83	2
		GTFIIDPGGVIR		#N/A	2
		GTFIIDPGGVIR		#N/A	2
		GTFIIDPGGVIR		37.62	2
		GTFIIDPGGVIR		#N/A	2
		GTFIIDPGGVIR		#N/A	2
		GTFIIDPGGVIR		37.63	2
		GTFIIDPGGVIR		#N/A	2
		GTFIIDPGGVIR		#N/A	2
		GTFIIDPGGVIR		37.55	2
		GTFIIDPGGVIR		#N/A	2
		GTFIIDPGGVIR		#N/A	2
		GTFIIDPGGVIR		37.83	2
		GTFIIDPGGVIR		#N/A	2
		GTFIIDPGGVIR		#N/A	2
		GTFIIDPGGVIR		37.83	2
		GTFIIDPGGVIR		#N/A	2
		GTFIIDPGGVIR		#N/A	2
		GTFIIDPGGVIR		37.55	2
		GTFIIDPGGVIR		37.33	2
		GTFIIDPGGVIR		37.94	2
		GTFIIDPGGVIR		37.83	2
		GTFIIDPGGVIR		37.33	2
		GTFIIDPGGVIR		37.84	2
		GTFIIDPGGVIR		37.83	2
		GTFIIDPGGVIR		37.33	2
		GTFIIDPGGVIR		37.84	2
		GTFIIDPGGVIR		37.83	2
		GTFIIDPGGVIR		37.33	2
		GTFIIDPGGVIR		37.84	2
		GTFIIDPGGVIR		37.84	2
		GTFIIDPGGVIR		37.33	2
		GTFIIDPGGVIR		37.84	2
		GTFIIDPGGVIR		37.94	2
		GTFIIDPGGVIR		#N/A	2
		GTFIIDPGGVIR		#N/A	2
		GTFIIDPGGVIR		37.83	2
		GTFIIDPAAVIR		43.64	2
		GTFIIDPAAVIR		44.25	2
		GTFIIDPAAVIR		44.13	2
		GTFIIDPAAVIR		43.63	2
		GTFIIDPAAVIR		44.35	2
		GTFIIDPAAVIR		44.13	2
		GTFIIDPAAVIR		43.63	2
		GTFIIDPAAVIR		44.36	2
		GTFIIDPAAVIR		44.02	2
		GTFIIDPAAVIR		43.53	2
		GTFIIDPAAVIR		44.35	2
		GTFIIDPAAVIR		44.24	2
		GTFIIDPAAVIR		43.63	2
		GTFIIDPAAVIR		44.05	2
		GTFIIDPAAVIR		44.44	2
		GTFIIDPAAVIR		43.63	2
		GTFIIDPAAVIR		44.14	2
		GTFIIDPAAVIR		44.03	2
		GTFIIDPAAVIR		43.63	2
		GTFIIDPAAVIR		44.45	2
		GTFIIDPAAVIR		43.83	2
		GTFIIDPAAVIR		43.63	2
		GTFIIDPAAVIR		44.15	2
		GTFIIDPAAVIR		44.23	2
		GTFIIDPAAVIR		43.63	2
		GTFIIDPAAVIR		44.25	2
		GTFIIDPAAVIR		44.23	2
		GTFIIDPAAVIR		43.63	2
		GTFIIDPAAVIR		44.25	2
		GTFIIDPAAVIR		44.13	2
		GTFIIDPAAVIR		43.63	2
		GTFIIDPAAVIR		44.25	2
		GTFIIDPAAVIR		44.13	2
		GTFIIDPAAVIR		43.63	2
		GTFIIDPAAVIR		44.25	2
		GTFIIDPAAVIR		44.13	2
		GTFIIDPAAVIR		43.63	2
		GTFIIDPAAVIR		44.35	2
		GTFIIDPAAVIR		44.24	2

## Sheet: 3. Human-HDL
Protein names	Uniprot entry name	Unique peptide sequence	Precursor ions /(m/z)	RT	Charge	H-HDL-1	H-HDL-2	H-HDL-3
Alpha-1-acid glycoprotein 1	A1AG1_HUMAN	EQLGEFYEALDCLR	871.906	49.26	2	44771	70253	62866
Alpha-1-acid glycoprotein 1	A1AG1_HUMAN	SDVVYTDWK	556.767	19.11	2	19066	26013	29357
Alpha-1-acid glycoprotein 1	A1AG1_HUMAN	YVGGQEHFAHLLILR	584.99	30.51	3	52863	138751	112120
Alpha-1-acid glycoprotein 2	A1AG2_HUMAN	EHVAHLLFLR	412.24	23.4	3	28827	81000	81000
Alpha-1-antitrypsin	A1AT_HUMAN	AVLTIDEK	444.755	12.79	2	24910	38455	48371
Alpha-1-antitrypsin	A1AT_HUMAN	LQHLENELTHDIITK	601.991	23.63	3	11042	64306	89028
Alpha-1-antitrypsin	A1AT_HUMAN	LSITGTYDLK	555.806	25.69	2	192101	418422	494131
Alpha-1B-glycoprotein	A1BG_HUMAN	IFFHLNAVALGDGGHYTCR	716.686	36.06	3	4175	4076	2436
Alpha-1B-glycoprotein	A1BG_HUMAN	TPGAAANLELIFVGPQHAGNYR	766.066	48.42	3	1443	566	3647
Alpha-1B-glycoprotein	A1BG_HUMAN	VTLTCVAPLSGVDFQLR	938.503	48.22	2	20406	41225	27751
Alpha-2-antiplasmin	A2AP_HUMAN	LQQVLHAGSGPCLPHLLSR	695.046	46.15	3	165124	217710	372290
Leucine-rich alpha-2-glycoprotein	A2GL_HUMAN	DLLLPQPDLR	590.34	35.74	2	38283	72773	70402
Leucine-rich alpha-2-glycoprotein	A2GL_HUMAN	TLDLGENQLETLPPDLLR	1019.05	48.45	2	15093	30271	25816
Leucine-rich alpha-2-glycoprotein	A2GL_HUMAN	VAAGAFQGLR	495.28	18.97	2	2582	3882	2844
Alpha-1-antichymotrypsin	AACT_HUMAN	ADLSGITGAR	480.759	12.8	2	6095	8500	7949
Alpha-1-antichymotrypsin	AACT_HUMAN	EQLSLLDR	487.269	18.2	2	2190	29543	31742
Alpha-1-antichymotrypsin	AACT_HUMAN	ITLLSALVETR	608.369	50.29	2	1919	3420	1710
Serum albumin	ALBU_HUMAN	DLGEENFK	476.225	12.58	2	8399	12780	12455
Serum albumin	ALBU_HUMAN	QNCELFEQLGEYK	829.38	30.92	2	2357414	3736344	3815058
Serum albumin	ALBU_HUMAN	RPCFSALEVDETYVPK	637.649	30.55	3	3668988	6482661	6363770
Protein AMBP	AMBP_HUMAN	EYCGVPGDGDEELLR	854.878	26.52	2	22069	32186	39815
Protein AMBP	AMBP_HUMAN	GECVPGEQEPEPILIPR	960.48	32.51	2	47725	72621	60394
Protein AMBP	AMBP_HUMAN	TVAACNLPIVR	607.34	21.83	2	18649	36309	32237
Angiotensinogen	ANGT_HUMAN	ALQDQLVLVAAK	634.882	29.63	2	58846	58846	49949
Angiotensinogen	ANGT_HUMAN	DPTFIPAPIQAK	649.361	32.48	2	22706	27107	26366
Antithrombin-III	ANT3_HUMAN	GDDITMVLILPKPEK	556.98	36.21	3	165990	469099	512465
Apolipoprotein A-I	APOA1_HUMAN	AKPALEDLR	506.793	11.43	2	4595968	4385397	4235450
Apolipoprotein A-I	APOA1_HUMAN	LLDNWDSVTSTFSK	806.896	38.87	2	32493186	47915112	46669932
Apolipoprotein A-I	APOA1_HUMAN	THLAPYSDELR	434.554	12.47	3	13412252	7528950	8343360
Apolipoprotein A-II	APOA2_HUMAN	EPCVESLVSQYFQTVTDYGK	784.035	50.18	3	292589	471165	537205
Apolipoprotein A-II	APOA2_HUMAN	EQLTPLIK	471.287	18.16	2	773511	1496624	1614967
Apolipoprotein A-II	APOA2_HUMAN	SKEQLTPLIK	578.85	12.97	2	406128	666875	370332
Apolipoprotein A-IV	APOA4_HUMAN	ALVQQMEQLR	608.329	22.5	2	230891	594529	635439
Apolipoprotein A-IV	APOA4_HUMAN	LEPYADQLR	552.788	15	2	219101	594471	442096
Apolipoprotein A-IV	APOA4_HUMAN	LGEVNTYAGDLQK	704.359	18.92	2	114395	258683	312650
Apolipoprotein B-100	APOB_HUMAN	ALVEQGFTVPEIK	715.898	35.24	2	1328024	2422225	2624664
Apolipoprotein B-100	APOB_HUMAN	FPEVDVLTK	524.29	29.4	2	453416	1111974	972799
Apolipoprotein B-100	APOB_HUMAN	SVSLPSLDPASAK	636.346	26.72	2	2396610	2711932	1234279
Apolipoprotein C-I	APOC1_HUMAN	EFGNTLEDK	526.748	11.59	2	33279	36723	27796
Apolipoprotein C-I	APOC1_HUMAN	EWFSETFQK	601.28	25.22	2	382007	759835	833399
Apolipoprotein C-III	APOC3_HUMAN	DALSSVQESQVAQQAR	572.955	19.17	3	801754	1579093	1515176
Apolipoprotein C-III	APOC3_HUMAN	FSEFWDLDPEVRPTSAVAA	1069.02	47.93	2	26349	70207	65606
Apolipoprotein C-III	APOC3_HUMAN	GWVTDGFSSLK	598.801	30.4	2	1492831	1956602	1622323
Apolipoprotein C-IV	APOC4_HUMAN	AWFLESK	440.732	23.6	2	28104	54024	65699
Apolipoprotein C-IV	APOC4_HUMAN	ELLETVVNR	536.803	38.39	2	494	57133	57998
Apolipoprotein D	APOD_HUMAN	CPNPPVQENFDVNK	553.259	19.78	3	120988	191798	213542
Apolipoprotein D	APOD_HUMAN	NILTSNNIDVK	615.838	20.92	2	1286676	2765740	2568482
Apolipoprotein D	APOD_HUMAN	NPNLPPETVDSLK	712.375	23.29	2	2809035	5773094	5508538
Apolipoprotein E	APOE_HUMAN	GEVQAMLGQSTEELR	824.404	28.31	2	689755	1876820	1633948
Apolipoprotein E	APOE_HUMAN	LGPLVEQGR	484.78	12.7	2	220492	403363	456928
Apolipoprotein E	APOE_HUMAN	SELEEQLTPVAEETR	865.926	23.94	2	548496	1053940	867319
Apolipoprotein F	APOF_HUMAN	SGVQQLIQYYQDQK	566.621	33.57	3	90322	169381	135966
Apolipoprotein F	APOF_HUMAN	SYDLDPGAGSLEI	668.817	41.25	2	44421	47427	46200
Beta-2-glycoprotein 1	APOH_HUMAN	ATFGCHDGYSLDGPEEIECTK	796.004	26.49	3	24229	48809	51982
Beta-2-glycoprotein 1	APOH_HUMAN	TCPKPDDLPFSTVVPLK	638.673	38.37	3	36914	78289	65521
Beta-2-glycoprotein 1	APOH_HUMAN	VCPFAGILENGAVR	751.893	36.77	2	41171	101547	77668
Apolipoprotein L1	APOL1_HUMAN	LNILNNNYK	553.304	19.3	2	47860	95036	96442
Apolipoprotein L1	APOL1_HUMAN	VTEPISAESGEQVER	815.9	13.04	2	409713	807857	752691
Apolipoprotein L1	APOL1_HUMAN	WWTQAQAHDLVIK	532.616	28.95	3	12793	29668	8660
Apolipoprotein M	APOM_HUMAN	AFLLTPR	409.25	20.55	2	838009	1541737	1536542
Apolipoprotein M	APOM_HUMAN	EFPEVHLGQWYFIAGAAPTK	754.385	48.56	3	20280	34730	32903
Apolipoprotein M	APOM_HUMAN	WIYHLTEGSTDLR	530.935	25.44	3	237531	449016	498315
Alpha-2-HS-glycoprotein	C9JV77_HUMAN	HTFMGVVSLGSPSGEVSHPR	694.346	26.59	3	109133	337180	310289
Complement factor B	CFAB_HUMAN	WSGQTAICDNGAGYCSNPGIPIGTR	884.736	38.61	3	108723	275171	302735
Complement factor D	CFAD_HUMAN	ATLGPAVRPLPWQR	521.304	28.99	3	2093	1296	1757
Complement factor D	CFAD_HUMAN	RPDSLQHVLLPVLDR	586.672	34.26	3	1741	6349	1166
Clusterin	CLUS_HUMAN	ASSIIDELFQDR	697.352	45.08	2	140847	22603	24720
Clusterin	CLUS_HUMAN	ELDESLQVAER	644.823	18.42	2	46447	92108	93934
Clusterin	CLUS_HUMAN	LFDSDPITVTVPVEVSR	937.499	46.1	2	248989	625021	600512
Complement C3	CO3_HUMAN	DICEEQVNSLPGSITK	895.435	28.16	2	331183	766335	656587
Complement C3	CO3_HUMAN	ILLQGTPVAQMTEDAVDAER	719.7	43.75	3	367256	820516	780450
Complement C4-B	CO4B_HUMAN	AEMADQAAAWLTR	717.346	29.66	2	157312	164920	64912
Complement C4-B	CO4B_HUMAN	LQETSNWLLSQQQADGSFQDLSPVIHR	1033.18	45.37	3	18067	45935	30649
Complement component C9	CO9_HUMAN	AEQCCEETASSISLHGK	636.281	28.97	3	8823	18308	21852
Complement component C9	CO9_HUMAN	LSPIYNLVPVK	621.876	38.47	2	25194	20676	20617
Platelet basic protein	CXCL7_HUMAN	ICLDPDAPR	528.761	19.37	2	11845	26298	28885
Platelet basic protein	CXCL7_HUMAN	NIQSLEVIGK	550.819	22.67	2	43704	109339	165561
Alpha-2-HS-glycoprotein	C9JV77_HUMAN	TVVQPSVGAAAGPVVPPCPGR	672.695	40.51	3	68260	134166	168529
Gelsolin	GELS_HUMAN	QTQVSVLPEGGETPLFK	915.486	37.83	2	8152	14063	14169
Glutathione peroxidase	GPX3_HUMAN	FLVGPDGIPIMR	657.866	42.3	2	15557	34351	32151
Glutathione peroxidase	GPX3_HUMAN	NSCPPTSELLGTSDR	817.378	18.42	2	8341	15967	14266
Glutathione peroxidase	GPX3_HUMAN	QEPGENSEILPTLK	777.904	26.52	2	5302	11285	12800
Hemoglobin subunit alpha	HBA_HUMAN	MFLSFPTTK	536.281	32.78	2	17950	38261	38228
Hemoglobin subunit alpha	HBA_HUMAN	VGAHAGEYGAEALER	510.583	12.75	3	3616	5138	4761
Hemoglobin subunit beta	HBB_HUMAN	EFTPPVQAAYQK	689.854	20.88	2	14680	28896	31213
Hemoglobin subunit beta	HBB_HUMAN	VNVDEVGGEALGR	657.836	20.36	2	37548	73113	78944
Hemopexin	HEMO_HUMAN	EVGTPHGIILDSVDAAFICPGSSR	833.416	44.74	3	19604	31971	30798
Hemopexin	HEMO_HUMAN	NFPSPVDAAFR	610.807	30.41	2	36287	75963	64605
Hemopexin	HEMO_HUMAN	YYCFQGNQFLR	748.343	28.91	2	14222	19694	22618
Heparin cofactor 2	HEP2_HUMAN	GPLDQLEK	450.245	15.25	2	1944	2373	852
Heparin cofactor 2	HEP2_HUMAN	QFPILLDFK	560.824	49.98	2	1775	2732	1941
Haptoglobin	HPT_HUMAN	YVMLPVADQDQCIR	854.413	30.64	2	12042	6190	3356
Haptoglobin-related protein	HPTR_HUMAN	VGYVSGWGQSDNFK	772.362	25.78	2	44464	69640	74815
Haptoglobin-related protein	HPTR_HUMAN	YVMLPVADQYDCITHYEGSTCPK	916.41	38.58	3	22438	45038	47183
Plasma protease C1 inhibitor	IC1_HUMAN	FQPTLLTLPR	593.353	36.48	2	12967	28646	28195
Plasma protease C1 inhibitor	IC1_HUMAN	GVTSVSQIFHSPDLAIR	609.663	38.5	3	5126	14122	13481
Plasma protease C1 inhibitor	IC1_HUMAN	VTTSQDMLSIMEK	741.863	30.13	2	3604	6832	7668
Immunoglobulin heavy constant alpha 1	IGHA1_HUMAN	DASGVTFTWTPSSGK	770.868	30.31	2	37528	72892	75451
Immunoglobulin heavy constant alpha 1	IGHA1_HUMAN	GDTFSCMVGHEALPLAFTQK	737.019	40.17	3	2775	27949	16336
Immunoglobulin heavy constant gamma 1	IGHG1_HUMAN	FNWYVDGVEVHNAK	559.939	29.7	3	1843	1860	2065
Immunoglobulin heavy constant gamma 1	IGHG1_HUMAN	GPSVFPLAPSSK	593.827	25.18	2	12535	41465	41962
Immunoglobulin heavy constant gamma 1	IGHG1_HUMAN	TPEVTCVVVDVSHEDPEVK	713.681	31.13	3	4973	12081	8061
Immunoglobulin heavy constant gamma 2	IGHG2_HUMAN	TTPPMLDSDGSFFLYSK	953.451	49.08	2	5332	12288	13016
Immunoglobulin heavy constant mu	IGHM_HUMAN	GVALHRPDVYLLPPAR	592.009	25.44	3	70188	118676	94875
Immunoglobulin heavy constant mu	IGHM_HUMAN	QVGSGVTTDQVQAEAK	809.408	12.58	2	21155	36245	42522
Immunoglobulin heavy constant mu	IGHM_HUMAN	YVTSAPMPEPQAPGR	800.893	20.36	2	3274	6286	9438
Ig kappa chain C region	IGKC_HUMAN	SGTASVVCLLNNFYPR	599.97	48.69	3	13414	24809	25273
Ig kappa chain C region	IGKC_HUMAN	TVAAPSVFIFPPSDEQLK	973.517	43.87	2	13903	27252	23935
Inter-alpha-trypsin inhibitor heavy chain H4	ITIH4_HUMAN	ETLFSVMPGLK	611.331	40.85	2	103088	121365	116017
Inter-alpha-trypsin inhibitor heavy chain H4	ITIH4_HUMAN	NPLVWVHASPEHVVVTR	647.355	25.44	3	38781	142403	183798
Inter-alpha-trypsin inhibitor heavy chain H4	ITIH4_HUMAN	QGPVNLLSDPEQGVEVTGQYER	1208.09	37.85	2	100665	168720	148692
Keratin, type II cytoskeletal 1	K2C1_HUMAN	LNDLEDALQQAK	679.352	26.49	2	6138	11654	15134
Kininogen-1	KNG1_HUMAN	DIPTNSPELEETLTHTITK	713.699	38.05	3	16922	21905	20947
Kininogen-1	KNG1_HUMAN	ENFLFLTPDCK	692.334	14.96	2	40351	75517	88177
Lipopolysaccharide-binding protein	LBP_HUMAN	ATAQMLEVMFK	634.823	36.58	2	15035	31783	32987
Lipopolysaccharide-binding protein	LBP_HUMAN	ITLPDFTGDLR	624.335	40.24	2	59127	60777	71815
Lipopolysaccharide-binding protein	LBP_HUMAN	SPVTLLAAVMSLPEEHNK	646.012	49.18	3	15211	26212	26714
Phosphatidylcholine-sterol acyltransferase	LCAT_HUMAN	LEPGQQEEYYR	706.328	12.88	2	4045	5331	5182
Phosphatidylcholine-sterol acyltransferase	LCAT_HUMAN	SSGLVSNAPGVQIR	692.881	45.37	2	12266946	24340200	25922600
Phosphatidylcholine-sterol acyltransferase	LCAT_HUMAN	STELCGLWQGR	653.814	26.73	2	61213	74440	76468
Protein MENT	MENT_HUMAN	IILEDENDAMADADR	845.883	23.23	2	5619	12575	13657
Prenylcysteine oxidase 1	PCYOX_HUMAN	CPSIILHDR	555.79	36.43	2	11046	70471	104035
Prenylcysteine oxidase 1	PCYOX_HUMAN	LVCSGLLQASK	588.326	17.2	2	605	26683	5205
Pigment epithelium-derived factor	PEDF_HUMAN	ELLDTVTAPQK	607.835	50.03	2	30519	46560	47275
Pigment epithelium-derived factor	PEDF_HUMAN	LAAAVSNFGYDLYR	780.396	35.73	2	19620	46434	45171
Pigment epithelium-derived factor	PEDF_HUMAN	LQSLFDSPDFSK	692.343	32.21	2	19144	29180	22656
Phospholipid transfer protein	PLTP_HUMAN	AGALQLLLVGDK	599.364	39.19	2	3524	9035	7676
Phospholipid transfer protein	PLTP_HUMAN	SSVDELVGIDYSLMK	828.413	50.04	2	5552	2723	3204
Serum paraoxonase/arylesterase 1	PON1_HUMAN	EVQPVELPNCNLVK	819.93	30.2	2	709511	1446398	1281418
Serum paraoxonase/arylesterase 1	PON1_HUMAN	IFFYDSENPPASEVLR	628.644	40.54	3	90922	154626	170386
Serum paraoxonase/arylesterase 1	PON1_HUMAN	YVYIAELLAHK	440.583	31.72	3	124134	177205	346651
Serum paraoxonase/lactonase 3	PON3_HUMAN	ILIGTVFHK	514.319	22.24	2	248529	553188	620599
Serum paraoxonase/lactonase 3	PON3_HUMAN	STVEIFK	412.232	15	2	183368	129339	137623
Serum paraoxonase/lactonase 3	PON3_HUMAN	SVNDIVVLGPEQFYATR	954.497	48.84	2	4666	4732	7982
Pulmonary surfactant-associated protein B	PSPB_HUMAN	GALAVAVAQVCR	607.837	50.4	2	32691	49351	49365
Pulmonary surfactant-associated protein B	PSPB_HUMAN	QFVEQHTPQLLTLVPR	636.023	38.49	3	6100	12075	11680
Pulmonary surfactant-associated protein B	PSPB_HUMAN	SPTGEWLPR	521.769	17.59	2	5912	14283	13924
Retinol-binding protein	RET4_HUMAN	FSGTWYAMAK	581.274	22.83	2	28965	58583	61060
Retinol-binding protein	RET4_HUMAN	YWGVASFLQK	599.816	38.58	2	35931	47504	49150
Serum amyloid A-1 protein	SAA1_HUMAN	FFGHGAEDSLADQAANEWGR	1089.49	32.37	2	505891	1051133	878481
Serum amyloid A-1 protein	SAA1_HUMAN	GPGGVWAAEAISDAR	728.863	25.93	2	125136	251176	226079
Serum amyloid A-1 protein	SAA1_HUMAN	RGPGGVWAAEAISDAR	538.278	23.5	3	618751	1230138	1346531
Serum amyloid A-2 protein	SAA2_HUMAN	GPGGAWAAEVISNAR	728.371	30.82	2	185757	447610	384074
Prothrombin	THRB_HUMAN	LAVTTHGLPCLAWASAQAK	665.688	37.55	3	159198	349223	337510
Prothrombin	THRB_HUMAN	SEGSSVNLSPPLEQCVPDR	1035.99	28.43	2	113835	262755	255176
Talin-1	TLN1_HUMAN	LLAALLEDEGGSGRPLLQAAK	708.067	36.89	3	1260	5974	9761
Serotransferrin	TRFE_HUMAN	ASYLDCIR	499.242	18.57	2	3978	7395	11406
Serotransferrin	TRFE_HUMAN	FDEFFSEGCAPGSK	789.332	26.72	2	17251	29947	35482
Serotransferrin	TRFE_HUMAN	IECVSAETTEDCIAK	863.387	17.26	2	31927	76761	84641
Transthyretin	TTHY_HUMAN	AADDTWEPFASGK	697.815	24.97	2	31538	77184	90493
Transthyretin	TTHY_HUMAN	GSPAINVAVHVFR	456.258	29.61	3	8953	8973	9143
Transthyretin	TTHY_HUMAN	TSESGELHGLTTEEEFVEGIYK	819.055	42.4	3	6426	8903	9757
Vitamin D-binding protein	VTDB_HUMAN	EVVSLTEACCAEGADPDCYDTR	840.01	28	3	19335	47114	41842
Vitamin D-binding protein	VTDB_HUMAN	LPDATPTELAK	578.316	18.6	2	16229	39590	45741
Vitronectin	VTNC_HUMAN	CTEGFNVDK	535.235	26.91	2	6182	12587	14857
Vitronectin	VTNC_HUMAN	DWHGVPGQVDAAMAGR	556.263	27.11	3	32993	81489	59516
Vitronectin	VTNC_HUMAN	FEDGVLDPDYPR	711.83	25.52	2	35390	68729	77659
Zinc-alpha-2-glycoprotein	ZA2G_HUMAN	AGEVQEPELR	564.288	12.77	2	37626	60191	54640
Zinc-alpha-2-glycoprotein	ZA2G_HUMAN	EIPAWVPFDPAAQITK	891.975	49.57	2	33947	81178	95183
Zinc-alpha-2-glycoprotein	ZA2G_HUMAN	YSLTYIYTGLSK	704.872	48.38	2	4691	23405	14471
